# Supplementary material for: The effects of run-of-river hydroelectric power schemes on invertebrate community composition in temperate streams and rivers
Source: PLoS One. 2017 Feb 3;12(2):e0171634. doi: 10.1371/journal.pone.0171634 (PMC5291416; doi:10.1371/journal.pone.0171634)
Supplement: S4 Table — (XLSX) [file pone.0171634.s004.xlsx]

## Sheet: S4 Table
HEP Scheme	Control [C] Impact [I]	Before [B] After [A]	Year	Season	Sample date	EPSI fam69 score	WHPT ASPT	Family richness	Shannon evenness	LIFE (family)
1	C	B	1987-10-26	Autumn	1987-10-26	99.7792	5.77692	13	0.954143	7.55
1	C	B	1988-06-21	Summer	1988-06-21	88.4298	5.68824	18	0.728188	7.71
1	C	B	1985-09-18	Autumn	1985-09-18	68.5976	5.95926	27	0.666757	7.41
1	C	B	1986-05-01	Spring	1986-05-01	100	5.98889	9	0.602195	8.14
1	C	B	1986-12-03	Winter	1986-12-03	100	4.94444	8	0.871908	7.33
1	C	B	1989-09-06	Autumn	1989-09-06	59.8394	4.4	10	0.952749	6.75
1	C	B	1990-03-02	Spring	1990-03-02	70.6237	5.27143	14	0.677273	7.6
1	C	B	1990-06-19	Summer	1990-06-19	73.5703	5.39412	17	0.701319	7.5
1	C	B	1990-10-08	Autumn	1990-10-08	64.1026	4.43333	15	0.920788	6.8
1	C	B	1991-07-17	Summer	1991-07-17	78.1575	5.39	19	0.933132	7.25
1	C	B	1991-10-13	Autumn	1991-10-13	63.1933	4.61579	21	0.724895	6.94
1	C	B	1987-04-13	Spring	1987-04-13	100	7.15	12	0.668171	7.89
1	C	B	1991-03-04	Spring	1991-03-04	93.5323	5.05714	13	0.616941	7
1	C	B	1992-02-13	Winter	1992-02-13	71.09	5.06429	16	0.941764	6.77
1	C	B	1992-06-24	Summer	1992-06-24	84.4773	5.505	20	0.603435	7.33
1	C	B	1992-10-31	Autumn	1992-10-31	84.7118	5.575	20	0.73123	7.29
1	C	B	1993-03-30	Spring	1993-03-30	86.229	6.012	27	0.802456	7.41
1	C	B	1993-07-26	Summer	1993-07-26	83.3476	5.64783	24	0.723911	7.38
1	C	B	1993-11-22	Autumn	1993-11-22	74.2857	5.576	27	0.762381	7.04
1	C	B	1994-05-09	Spring	1994-05-09	68.0712	5.475	24	0.789468	7.1
1	C	B	1994-08-22	Summer	1994-08-22	81.9048	5.71739	23	0.741446	7.19
1	C	B	1995-09-13	Autumn	1995-09-13	68.4887	5.54348	24	0.719559	6.78
1	C	B	1996-05-20	Spring	1996-05-20	87.714	5.99259	28	0.733153	7.32
1	C	B	1997-06-17	Summer	1997-06-17	83.3904	5.62	23	0.60873	7.59
1	C	B	1998-04-22	Spring	1998-04-22	80.963	5.49545	23	0.756822	7.44
1	C	B	1998-09-18	Autumn	1998-09-18	75.6539	5.73	21	0.703685	7.33
1	C	B	1998-11-23	Autumn	1998-11-23	92.8571	4.96	10	0.621773	7.25
1	C	B	1999-02-04	Winter	1999-02-04	91.2409	6.12143	13	0.311719	8
1	C	B	1997-10-28	Autumn	1997-10-28	68.4005	5.545	21	0.77645	7.11
1	C	B	1999-04-28	Spring	1999-04-28	90.943	6.05238	21	0.705699	7.65
1	C	B	1995-03-08	Spring	1995-03-08	97.0353	6.41429	22	0.723552	7.53
1	C	B	1996-10-23	Autumn	1996-10-23	73.1261	4.98824	17	0.760321	7.23
1	C	B	1999-11-15	Autumn	1999-11-15	91.2811	6.18095	21	0.782141	7.37
1	C	B	2000-03-13	Spring	2000-03-13	97.306	6.125	18	0.477922	7.59
1	C	B	2000-10-18	Autumn	2000-10-18	85.7262	6.26562	30	0.784618	7.46
1	C	B	2001-09-20	Autumn	2001-09-20	82.8632	6	29	0.619489	7.4
1	C	B	2002-04-23	Spring	2002-04-23	93.4103	6.928	24	0.784807	7.57
1	C	B	2002-09-13	Autumn	2002-09-13	89.7415	6.21739	22	0.903921	7.63
1	C	B	2003-09-19	Autumn	2003-09-19	93.4103	6.57727	21	0.837594	7.6
1	C	B	2003-04-16	Spring	2003-04-16	98.3585	6.7037	25	0.565224	7.67
1	C	B	2004-09-03	Autumn	2004-09-03	97.5952	6.10769	12	0.624306	8.27
1	C	B	2004-03-17	Spring	2004-03-17	88.7346	6.38333	29	0.738357	7.52
1	C	B	2005-04-28	Spring	2005-04-28	95.1807	6.5875	15	0.83226	7.79
1	C	B	2005-10-04	Autumn	2005-10-04	80.8195	6.10714	27	0.745975	7.42
1	C	B	2006-09-20	Autumn	2006-09-20	88.7426	6.72692	25	0.863894	7.77
1	C	B	2006-04-07	Spring	2006-04-07	98.2951	7.352	24	0.705313	7.81
1	C	B	2007-05-11	Spring	2007-05-11	89.2179	6.875	27	0.664235	7.78
1	C	B	2007-09-26	Autumn	2007-09-26	90.1974	6.68696	24	0.791489	7.76
1	C	B	2008-05-16	Spring	2008-05-16	94.261	6.57273	22	0.613638	7.84
1	C	B	2008-10-14	Autumn	2008-10-14	94.5268	6.115	18	0.797698	7.69
1	C	A	2010-05-13	Spring	2010-05-13	93.0466	6.96957	23	0.63322	7.83
1	C	A	2010-11-02	Autumn	2010-11-02	82.1494	5.83889	18	0.95004	7.25
1	C	A	2011-05-25	Spring	2011-05-25	96.426	6.80952	19	0.711191	8.11
1	C	A	2011-09-23	Autumn	2011-09-23	67.4374	4.91333	13	0.503864	7
1	C	A	2012-05-16	Spring	2012-05-16	94.964	6.39444	18	0.646833	8
1	C	A	2012-08-30	Summer	2012-08-30	88.4252	5.52609	23	0.67714	7.6
1	C	A	2012-10-31	Autumn	2012-10-31	95.3171	6.58667	14	0.491713	8.33
1	C	A	2015-04-27	Spring	2015-04-27	100	6.7	19	0.659166	7.71
1	C	A	2015-09-17	Autumn	2015-09-17	87.0651	6.24762	20	0.72762	7.67
1	I	B	1989-06-15	Summer	1989-06-15	94.4828	6.31111	18	0.26196	7.56
1	I	B	1990-04-26	Spring	1990-04-26	87.8941	6.57	21	0.801356	7.47
1	I	B	1990-08-01	Summer	1990-08-01	92.283	6.72667	15	0.655183	7.85
1	I	B	1990-11-05	Autumn	1990-11-05	61.9608	5.98	26	0.716524	7.05
1	I	B	1991-04-30	Spring	1991-04-30	80.0366	6.26296	27	0.770978	7.33
1	I	B	1991-07-23	Summer	1991-07-23	79.645	6.02381	21	0.722117	7.32
1	I	B	1991-11-26	Autumn	1991-11-26	56.8182	5.44348	23	0.72132	6.94
1	I	B	1988-11-01	Autumn	1988-11-01	79.8111	5.992	25	0.456756	7.43
1	I	B	1989-11-02	Autumn	1989-11-02	67.3594	6.51429	21	0.745294	7.59
1	I	B	1995-08-08	Summer	1995-08-08	78.1558	5.88519	28	0.771732	7.2
1	I	B	1995-10-03	Autumn	1995-10-03	68.2927	5.54286	29	0.746115	6.92
1	I	B	1996-05-15	Spring	1996-05-15	81.1622	6.29333	31	0.767057	7.1
1	I	B	1996-06-12	Summer	1996-06-12	79.8808	5.88966	30	0.838758	7.22
1	I	B	1996-09-18	Autumn	1996-09-18	74.0741	5.48148	27	0.786044	7.09
1	I	B	1997-02-06	Winter	1997-02-06	71.09	5.55405	39	0.718141	6.84
1	I	B	1997-08-06	Summer	1997-08-06	76.0976	5.7069	30	0.722609	6.92
1	I	B	1997-09-24	Autumn	1997-09-24	63.2911	5.42	31	0.773652	6.91
1	I	B	1998-03-20	Spring	1998-03-20	73.1195	5.91176	36	0.791196	7.14
1	I	B	1998-07-22	Summer	1998-07-22	74.85	6.04516	34	0.588936	7.37
1	I	B	1992-04-14	Spring	1992-04-14	79.8817	6.28846	26	0.772349	7.3
1	I	B	1992-08-13	Summer	1992-08-13	86.1079	6.31	20	0.504908	7.69
1	I	B	1992-12-23	Winter	1992-12-23	74.2586	5.88696	24	0.733156	7.42
1	I	B	1993-03-23	Spring	1993-03-23	87.7926	5.61	20	0.766775	7.19
1	I	B	1994-03-23	Spring	1994-03-23	75.5495	5.97308	28	0.0847432	7.32
1	I	B	1997-05-28	Spring	1997-05-28	78.6799	5.75484	32	0.606661	7.24
1	I	B	1998-11-18	Autumn	1998-11-18	58.643	5.41875	35	0.699878	6.88
1	I	B	1993-07-28	Summer	1993-07-28	85.2619	6.14286	21	0.773142	7.69
1	I	B	1994-11-30	Autumn	1994-11-30	52.0888	5.41724	29	0.758271	6.88
1	I	B	1999-04-29	Spring	1999-04-29	84.7937	6.3375	30	0.504415	7.74
1	I	B	2000-04-11	Spring	2000-04-11	81.6633	6.16286	34	0.705628	7.2
1	I	B	2000-10-20	Autumn	2000-10-20	74.0918	5.55676	37	0.633094	7
1	I	B	2001-10-05	Autumn	2001-10-05	79.9624	5.8122	46	0.593401	7.17
1	I	B	2002-08-09	Summer	2002-08-09	83.2087	5.8625	35	0.570495	7.56
1	I	B	2002-03-21	Spring	2002-03-21	81.2648	6.11389	38	0.742345	7.29
1	I	B	2002-10-24	Autumn	2002-10-24	81.8108	5.78333	39	0.521027	7.32
1	I	B	1999-07-23	Summer	1999-07-23	79.2683	6.08788	37	0.602751	7.55
1	I	B	1999-04-15	Spring	1999-04-15	76.9799	6.23103	32	0.667321	7.33
1	I	B	1999-10-01	Autumn	1999-10-01	71.3731	5.91026	44	0.618624	7.06
1	I	B	2001-08-01	Summer	2001-08-01	84.6367	6.01	34	0.46898	7.54
1	I	B	2004-09-29	Autumn	2004-09-29	84.966	6.07586	28	0.701136	7.48
1	I	B	2003-10-06	Autumn	2003-10-06	71.7875	5.82121	35	0.643427	7.14
1	I	B	2003-05-28	Spring	2003-05-28	85.7005	6.24103	43	0.603087	7.45
1	I	B	2003-07-30	Summer	2003-07-30	83.1797	5.945	21	0.632426	7.67
1	I	B	2005-03-31	Spring	2005-03-31	83.0615	6.10303	35	0.728325	7.46
1	I	B	2005-08-04	Summer	2005-08-04	83.0558	5.42273	23	0.591642	7.33
1	I	B	2004-08-16	Summer	2004-08-16	72.8097	5.65385	27	0.670756	7.29
1	I	B	2006-05-30	Spring	2006-05-30	78.8716	5.97097	31	0.571204	7.12
1	I	B	2006-08-15	Summer	2006-08-15	76.3561	5.82222	29	0.586742	7.41
1	I	B	2006-11-08	Autumn	2006-11-08	84.3509	5.81562	35	0.690372	7.19
1	I	B	2007-05-18	Spring	2007-05-18	86.7735	6.2875	31	0.676062	7.44
1	I	B	2007-11-13	Autumn	2007-11-13	85.9084	6.15806	30	0.723335	7.5
1	I	B	2008-05-02	Spring	2008-05-02	85.558	6.11111	29	0.622283	7.46
1	I	B	2007-07-31	Summer	2007-07-31	91.2816	6	27	0.609967	7.67
1	I	B	2008-08-22	Summer	2008-08-22	82.7608	5.84118	37	0.620447	7.64
1	I	B	2008-10-15	Autumn	2008-10-15	87.5714	6.11875	32	0.763075	7.41
1	I	A	2009-05-01	Spring	2009-05-01	85.6992	6.3973	39	0.621194	7.48
1	I	B	2008-10-15	Autumn	2008-10-15	81.8777	5.89394	34	0.635675	7.18
1	I	A	2009-10-08	Autumn	2009-10-08	79.0285	5.99429	38	0.693	7.17
1	I	A	2010-04-29	Spring	2010-04-29	79.6426	6.56207	30	0.722105	7.29
1	I	A	2010-10-06	Autumn	2010-10-06	60.3831	5.42414	30	0.724406	6.58
1	I	A	2010-09-01	Autumn	2010-09-01	75.6531	5.98718	40	0.670339	7.15
1	I	A	2011-04-19	Spring	2011-04-19	72.0915	5.87941	35	0.83857	6.93
1	I	A	2011-10-25	Autumn	2011-10-25	72.9993	6.01714	35	0.673546	7.03
1	I	A	2012-04-03	Spring	2012-04-03	77.8219	6.10833	35	0.68913	7.34
1	I	A	2011-08-12	Summer	2011-08-12	76.5668	5.59429	36	0.716062	7.03
1	I	A	2012-10-02	Autumn	2012-10-02	67.243	5.52759	28	0.709029	7.08
1	I	A	2013-05-15	Spring	2013-05-15	83.2479	6.20357	27	0.677542	7.59
1	I	A	2013-09-17	Autumn	2013-09-17	79.3265	5.88929	27	0.747962	7.09
1	I	A	2014-05-20	Spring	2014-05-20	89.5572	6.4125	32	0.677615	7.33
1	I	A	2014-09-04	Autumn	2014-09-04	77.6765	5.664	24	0.703239	7.23
1	I	A	2015-05-18	Spring	2015-05-18	83.9252	6.00385	25	0.80315	7.32
1	I	A	2015-11-12	Autumn	2015-11-12	74.4851	5.56	30	0.664818	7.15
1	I	A	2016-04-14	Spring	2016-04-14	69.9248	5.83714	34	0.540225	7.03
2	C	B	1991-07-03	Summer	1991-07-03	52.0785	4.90417	26	0.79351	6.91
2	C	B	1988-09-14	Autumn	1988-09-14	46.8384	5.0037	27	0.623567	6.76
2	C	B	1992-03-02	Spring	1992-03-02	51.7891	4.92	25	0.759459	6.91
2	C	B	1993-02-08	Winter	1993-02-08	60.101	5.16364	21	0.734184	7.05
2	C	B	1993-06-09	Summer	1993-06-09	61.2766	5.248	25	0.770359	7.05
2	C	B	1993-10-04	Autumn	1993-10-04	60.0299	4.765	20	0.714361	7
2	C	B	1994-03-30	Spring	1994-03-30	56.3063	4.77059	17	0.792196	7.2
2	C	B	1995-03-20	Spring	1995-03-20	60.7367	5.23043	23	0.798529	7.24
2	C	B	1994-09-12	Autumn	1994-09-12	69.8347	5.55	22	0.805203	7.3
2	C	B	1992-06-08	Summer	1992-06-08	58.724	4.99	20	0.763064	6.94
2	C	B	1992-09-16	Autumn	1992-09-16	68.3908	4.92174	22	0.719061	7.05
2	C	B	1995-09-04	Autumn	1995-09-04	68.8468	5.76522	23	0.869079	7.32
2	C	B	1996-05-09	Spring	1996-05-09	57.0984	5.19643	28	0.566167	6.77
2	C	B	1996-11-27	Autumn	1996-11-27	56.0724	5.32692	27	0.765531	7.08
2	C	B	1997-04-02	Spring	1997-04-02	52.6237	5.08	26	0.747013	6.82
2	C	B	1997-09-04	Autumn	1997-09-04	66.6954	5.71481	27	0.722348	7.08
2	C	B	2000-03-23	Spring	2000-03-23	65.8772	5.43333	25	0.814578	7.25
2	C	B	2007-04-19	Spring	2007-04-19	67.4536	5.73704	27	0.700519	7.13
2	C	B	2007-09-20	Autumn	2007-09-20	68.4245	5.83667	28	0.721629	7.32
2	C	B	2006-10-04	Autumn	2006-10-04	57.4083	6.07273	32	0.560985	6.94
2	C	B	2008-05-14	Spring	2008-05-14	70.9013	5.84138	27	0.731833	7.43
2	C	B	2008-11-24	Autumn	2008-11-24	48.0742	5.55313	33	0.783947	6.71
2	C	B	2009-05-11	Spring	2009-05-11	78.5115	6.2	25	0.682992	7.91
2	C	B	2009-11-09	Autumn	2009-11-09	70.2463	6.66875	33	0.722857	7.55
2	C	B	2010-04-26	Spring	2010-04-26	71.2671	6.17931	30	0.695282	7.39
2	C	B	2010-09-21	Autumn	2010-09-21	72.7424	6.39211	38	0.627648	7.5
2	C	A	2014-04-23	Spring	2014-04-23	68.4463	6.59333	30	0.458705	7.36
2	C	A	2014-09-23	Autumn	2014-09-23	66.7581	6.22593	27	0.813788	7.44
2	I	B	1989-07-07	Summer	1989-07-07	0	3.20909	10	0.860839	6.22
2	I	B	1988-08-08	Summer	1988-08-08	27.6753	2.89167	12	0.494084	6.4
2	I	B	1988-04-11	Spring	1988-04-11	30.3644	3.48333	11	0.327012	6.56
2	I	B	1987-12-14	Winter	1987-12-14	35.7143	3.25714	14	0.552243	6.18
2	I	B	1987-11-16	Autumn	1987-11-16	33.7838	3.38333	12	0.784946	6.2
2	I	B	1986-10-13	Autumn	1986-10-13	27.6753	3.21	10	0.535843	6.13
2	I	B	1986-08-04	Summer	1986-08-04	31.7259	3.26364	11	0.866085	6.11
2	I	B	1986-04-07	Spring	1986-04-07	15.674	3.16364	12	0.840187	5.89
2	I	B	1985-11-04	Autumn	1985-11-04	16.9492	2.97273	11	0.540912	6.11
2	I	B	1985-06-03	Summer	1985-06-03	0	2.88889	9	0.584879	6
2	I	B	1990-07-09	Summer	1990-07-09	0	3.17	10	0.752234	6.13
2	I	B	1990-03-14	Spring	1990-03-14	0	3.33	9	0.775341	6.13
2	I	B	1987-03-23	Spring	1987-03-23	0	3.0625	8	0.352804	5.86
2	I	B	1990-11-07	Autumn	1990-11-07	41.9463	3.49286	14	0.748216	6.25
2	I	B	1998-05-28	Spring	1998-05-28	47.619	4.37222	18	0.725969	6.5
2	I	B	1998-09-03	Autumn	1998-09-03	53.0786	4.64783	23	0.722569	6.57
2	I	B	1999-05-25	Spring	1999-05-25	48.8827	4.19474	19	0.642999	6.56
2	I	B	1997-10-08	Autumn	1997-10-08	52.589	4.415	20	0.76745	6.61
2	I	B	1995-10-30	Autumn	1995-10-30	48.0769	3.96842	19	0.678798	6.33
2	I	B	1996-05-21	Spring	1996-05-21	47.2384	4.38235	17	0.910498	6.56
2	I	B	1996-11-14	Autumn	1996-11-14	40.4858	4.365	20	0.750314	6.32
2	I	B	1997-05-01	Spring	1997-05-01	44.9438	4.16667	18	0.755365	6.38
2	I	B	1995-05-17	Spring	1995-05-17	69.1489	4.125	12	0.661971	7.3
2	I	B	1999-11-11	Autumn	1999-11-11	55.9284	4.45	19	0.962333	6.74
2	I	B	2000-03-31	Spring	2000-03-31	59.7907	4.54286	19	0.833226	6.58
2	I	B	2000-10-24	Autumn	2000-10-24	50.6073	4.59545	20	0.693062	6.61
2	I	B	2002-05-03	Spring	2002-05-03	55.395	4.86538	25	0.588173	6.59
2	I	B	2004-05-18	Spring	2004-05-18	48.0769	4.74231	24	0.527502	6.25
2	I	B	2004-09-16	Autumn	2004-09-16	60.6236	4.852	23	0.679529	6.87
2	I	B	2006-03-16	Spring	2006-03-16	46.7033	4.58095	20	0.658756	6.5
2	I	B	2006-11-13	Autumn	2006-11-13	39.3185	4.7087	22	0.818394	6.41
2	I	B	2006-08-30	Summer	2006-08-30	47.0297	5.15455	21	0.673964	6.52
2	I	B	2007-04-24	Spring	2007-04-24	52.2284	4.432	23	0.627831	6.5
2	I	B	2007-10-09	Autumn	2007-10-09	61.7284	4.75217	21	0.749683	6.67
2	I	B	2008-05-14	Spring	2008-05-14	67.2372	4.67143	19	0.68136	6.89
2	I	B	2008-10-22	Autumn	2008-10-22	53.3618	4.46087	21	0.684043	6.48
2	I	B	2009-05-06	Spring	2009-05-06	63.4371	4.71667	23	0.599905	6.73
2	I	B	2009-09-22	Autumn	2009-09-22	60.8484	4.88824	33	0.585131	6.48
2	I	B	2010-04-24	Spring	2010-04-24	45.1977	4.62308	25	0.632647	6.54
2	I	B	2010-09-08	Autumn	2010-09-08	53.4991	5.14375	31	0.734557	6.59
2	I	A	2014-03-26	Spring	2014-03-26	53.4386	5.176	24	0.793563	6.91
2	I	A	2014-09-10	Autumn	2014-09-10	45.3287	5.06207	27	0.671244	6.74
3	I	B	1995-05-15	Spring	1995-05-15	91.7224	6.08571	19	0.536718	7.5
3	I	B	1992-04-28	Spring	1992-04-28	85.0547	5.7	21	0.697119	7.11
3	I	B	1995-09-28	Autumn	1995-09-28	82.1331	5.32	23	0.607891	7.19
3	I	B	1990-09-17	Autumn	1990-09-17	92.3191	5.6625	14	0.764439	7.46
3	I	B	1996-09-24	Autumn	1996-09-24	82.5677	4.65263	17	0.232118	7.21
3	I	B	1990-03-20	Spring	1990-03-20	90.9091	4.37	8	0.180121	7.29
3	I	B	1992-07-06	Summer	1992-07-06	87.5	5.38889	16	0.498349	7.5
3	I	B	1996-05-14	Spring	1996-05-14	81.0707	4.7	13	0.606401	7.3
3	I	B	1990-06-27	Summer	1990-06-27	64.8585	3.87143	12	0.0713786	6.73
3	I	B	1991-04-11	Spring	1991-04-11	81.7236	5.55263	17	0.6983	7.36
3	I	B	2000-05-02	Spring	2000-05-02	99.9047	6.65625	14	0.54227	8.15
3	I	B	1999-05-19	Spring	1999-05-19	93.686	6.24762	19	0.630123	7.75
3	I	B	2002-04-16	Spring	2002-04-16	91.1686	6.08333	22	0.543364	7.47
3	I	B	2002-09-20	Autumn	2002-09-20	95.232	6.2125	23	0.49884	7.89
3	I	B	1997-05-19	Spring	1997-05-19	91.0194	5.68	18	0.553503	7.5
3	I	B	1997-10-03	Autumn	1997-10-03	71.9828	4.62222	17	0.644839	7
3	I	B	1996-04-26	Spring	1996-04-26	71.8391	4.91667	11	0.698012	6.8
3	I	B	1995-10-11	Autumn	1995-10-11	50.6711	4.97619	19	0.572046	6.64
3	I	B	1998-03-17	Spring	1998-03-17	92.2088	6.2	20	0.491928	7.67
3	I	B	1998-09-29	Autumn	1998-09-29	84.8998	5.05	17	0.800306	7.08
3	I	B	1996-12-17	Winter	1996-12-17	67.2043	4.37333	16	0.538433	6.64
3	I	B	1999-05-19	Spring	1999-05-19	93.3394	6.28	19	0.596506	7.73
3	I	B	1999-11-11	Autumn	1999-11-11	91.4219	5.61905	21	0.802597	7.67
3	I	B	2004-04-27	Spring	2004-04-27	89.0045	5.325	14	0.372053	7.58
3	I	B	2004-10-27	Autumn	2004-10-27	89.4958	5.19333	15	0.836154	7.23
3	I	B	2005-03-14	Spring	2005-03-14	93.766	6.33889	18	0.631568	7.87
3	I	B	2005-10-03	Autumn	2005-10-03	90.1333	4.93333	17	0.56551	7.25
3	I	B	2007-03-13	Spring	2007-03-13	96.2234	6.91	18	0.622948	7.94
3	I	B	2007-10-16	Autumn	2007-10-16	93.5886	6.56667	24	0.764086	7.65
3	I	B	2008-04-25	Spring	2008-04-25	100	6.95714	14	0.492139	8.7
3	I	B	2008-10-20	Autumn	2008-10-20	92.2996	6.2	20	0.836647	7.44
3	I	B	2010-04-21	Spring	2010-04-21	94.7996	6.22105	18	0.46555	7.79
3	I	B	2010-09-16	Autumn	2010-09-16	87.1958	5.8381	20	0.623396	7.44
3	I	A	2013-03-20	Spring	2013-03-20	100	6.98667	15	0.72743	8.55
3	I	A	2013-09-19	Autumn	2013-09-19	89.3586	6.22222	28	0.489342	7.5
3	I	A	2014-03-12	Spring	2014-03-12	98.1454	6.6913	23	0.63602	7.95
3	I	A	2014-09-12	Autumn	2014-09-12	91.0801	6.18333	31	0.388107	7.46
3	C	B	1990-06-18	Summer	1990-06-18	70.1342	4.88	18	0.574986	7.29
3	C	B	1994-10-13	Autumn	1994-10-13	75.6425	4.63333	19	0.583226	7.25
3	C	B	1992-06-09	Summer	1992-06-09	84.7309	4.795	18	0.574644	7.33
3	C	B	1990-09-13	Autumn	1990-09-13	46.2247	4.07333	13	0.548648	6.83
3	C	B	1995-09-19	Autumn	1995-09-19	74.9533	5.16667	22	0.574323	7
3	C	B	1995-05-10	Spring	1995-05-10	81.6993	5.73182	20	0.572489	7.41
3	C	B	1991-04-23	Spring	1991-04-23	69.1729	4.42941	15	0.783248	6.83
3	C	B	1992-09-02	Autumn	1992-09-02	72.7419	4.74118	15	0.443324	7.25
3	C	B	1990-03-20	Spring	1990-03-20	82.8671	5.03077	11	0.439956	7.5
3	C	B	2000-03-15	Spring	2000-03-15	97.2222	6.46471	16	0.797789	7.86
3	C	B	2000-10-05	Autumn	2000-10-05	86.0832	5.03333	15	0.676856	7.42
3	C	B	2001-05-22	Spring	2001-05-22	81.0185	5.23	19	0.260543	7.25
3	C	B	2001-11-06	Autumn	2001-11-06	81.1384	5.095	21	0.422948	7.56
3	C	B	2002-05-10	Spring	2002-05-10	88.4432	5.64762	21	0.524758	7.71
3	C	B	2002-10-02	Autumn	2002-10-02	97.5309	5.6625	16	0.514794	7.87
3	C	B	2003-04-02	Spring	2003-04-02	94.6588	6.58	25	0.350011	7.71
3	C	B	2003-09-11	Autumn	2003-09-11	92.1784	6.04348	25	0.418975	7.79
3	C	B	2004-04-30	Spring	2004-04-30	96.3077	6.60952	21	0.465241	8.06
3	C	B	2004-09-20	Autumn	2004-09-20	84.6926	5.03889	19	0.645347	7.33
3	C	B	2005-04-05	Spring	2005-04-05	87.2821	5.29565	23	0.566047	7.37
3	C	B	2005-10-13	Autumn	2005-10-13	79.2812	4.32308	13	0.393362	7.18
3	C	B	2006-03-20	Spring	2006-03-20	81.6583	4.69286	14	0.329203	7.08
3	C	B	2006-09-13	Autumn	2006-09-13	65.7258	4.55	15	0.739639	7.15
3	C	B	2007-05-25	Spring	2007-05-25	88.5917	5.95652	22	0.4418	8
3	C	B	2007-10-04	Autumn	2007-10-04	86.9848	5.7619	21	0.653507	7.63
3	C	B	2008-04-21	Spring	2008-04-21	97.0874	6.48571	13	0.592406	7.82
3	C	B	2008-10-13	Autumn	2008-10-13	91.0531	6.1375	23	0.802368	7.5
3	C	B	2009-04-28	Spring	2009-04-28	93.5053	6.51818	21	0.451407	7.56
3	C	B	2009-09-08	Autumn	2009-09-08	94.1506	6.17619	23	0.640083	7.95
3	C	A	2013-04-16	Spring	2013-04-16	86.8529	6.5125	23	0.639264	7.94
3	C	A	2013-09-17	Autumn	2013-09-17	80.8636	5.76	25	0.64078	7.14
4	C	B	1995-09-28	Autumn	1995-09-28	29.1036	4.38148	25	0.873391	6.08
4	C	B	1995-03-24	Spring	1995-03-24	4.88281	4.70541	35	0.820825	6.03
4	C	B	2000-03-28	Spring	2000-03-28	18.6104	4.41667	22	0.809637	6.27
4	C	B	2000-10-19	Autumn	2000-10-19	23.2558	4.44091	21	0.618044	5.95
4	C	B	2002-11-19	Autumn	2002-11-19	26.3852	4.40435	22	0.76222	6.14
4	C	B	2002-05-29	Spring	2002-05-29	21.4362	4.30385	25	0.875437	6.08
4	C	B	2005-04-18	Spring	2005-04-18	31.9026	4.64828	28	0.877862	6.07
4	C	A	2005-10-19	Autumn	2005-10-19	38.3772	4.31111	25	0.827807	6.04
4	C	A	2009-04-28	Spring	2009-04-28	19.0883	4.68387	30	0.812221	6.11
4	C	A	2009-10-16	Autumn	2009-10-16	12.1951	4.43235	34	0.741572	6.16
4	C	A	2013-04-23	Spring	2013-04-23	26.4874	4.76471	33	0.559486	6.23
4	C	A	2013-10-15	Autumn	2013-10-15	9.28218	3.78696	24	0.376946	5.96
4	C	A	2015-05-19	Spring	2015-05-19	16.129	3.875	15	0.505809	6
4	I	B	1995-09-20	Autumn	1995-09-20	24.8756	4.88519	26	0.841678	6.24
4	I	B	1995-09-20	Autumn	1995-09-20	27.5634	4.92692	25	0.831681	6.29
4	I	B	1995-05-05	Spring	1995-05-05	36.1664	5.24118	32	0.607427	6.55
4	I	B	1998-03-31	Spring	1998-03-31	35.2388	4.72727	32	0.695787	6.18
4	I	B	1998-11-25	Autumn	1998-11-25	38.0711	4.73214	26	0.681747	6.19
4	I	B	2000-05-25	Spring	2000-05-25	40.1499	5.45	24	0.515819	6.67
4	I	B	2000-09-19	Autumn	2000-09-19	40.783	5.21	19	0.823822	6.33
4	I	B	2002-04-29	Spring	2002-04-29	32.7035	4.82174	22	0.724944	6.29
4	I	B	2002-11-18	Autumn	2002-11-18	12.7714	4.4	20	0.884354	5.9
4	I	B	2005-04-29	Spring	2005-04-29	22.4652	4.80769	24	0.77929	6.25
4	I	A	2005-11-17	Autumn	2005-11-17	12.4069	4.57037	26	0.547834	6.2
4	I	A	2007-03-13	Spring	2007-03-13	47.2335	4.72857	20	0.662583	6.47
4	I	A	2007-09-20	Autumn	2007-09-20	19.8188	4.24815	27	0.845501	6.04
4	I	A	2013-04-18	Spring	2013-04-18	40.7258	4.175	7	0.377827	6.33
4	I	A	2013-11-04	Autumn	2013-11-04	0	4	4	0.750136	6.33
4	I	A	2014-05-20	Spring	2014-05-20	25.5102	4.275	7	0.622568	6.17
4	I	A	2014-10-06	Autumn	2014-10-06	0	2.43333	3	1	6
5	I	B	1995-04-10	Spring	1995-04-10	87.0801	7.13846	13	0.193026	7.27
5	I	B	1998-04-14	Spring	1998-04-14	96.547	7.31538	13	0.740191	7.9
5	I	B	1999-04-27	Spring	1999-04-27	96.4183	7.22308	13	0.697051	7.82
5	I	B	1995-10-30	Autumn	1995-10-30	100	7.4	11	0.632813	7.6
5	I	B	2000-04-18	Spring	2000-04-18	100	7.16667	11	0.652359	8.22
5	I	B	2000-10-06	Autumn	2000-10-06	96.2908	6.29231	15	0.770438	7.73
5	I	B	1999-11-25	Autumn	1999-11-25	97.0484	7.34375	17	0.773695	7.29
5	I	B	2001-10-30	Autumn	2001-10-30	71.7579	5.62222	8	0.69641	7
5	I	B	2002-03-21	Spring	2002-03-21	100	7	11	0.869579	8.33
5	I	B	2002-10-10	Autumn	2002-10-10	91.2578	7.16111	19	0.688607	7.4
5	I	B	2003-04-04	Spring	2003-04-04	97.133	7.38462	13	0.762643	7.73
5	I	B	2003-08-15	Summer	2003-08-15	93.1694	7.36471	18	0.59594	7.79
5	I	B	2004-04-14	Spring	2004-04-14	96.408	7.16429	14	0.684381	7.5
5	I	B	2004-09-06	Autumn	2004-09-06	90.411	6.57222	20	0.66412	7.69
5	I	B	2005-04-27	Spring	2005-04-27	96.2853	6.97143	13	0.742879	7.45
5	I	B	2005-10-04	Autumn	2005-10-04	97.495	7.09333	14	0.427717	8
5	I	B	2006-04-10	Spring	2006-04-10	96.7617	7.23077	13	0.387956	7.73
5	I	A	2006-10-10	Autumn	2006-10-10	95.6522	6.28571	13	0.566697	7.64
5	I	A	2008-04-09	Spring	2008-04-09	95.7338	7.93889	18	0.656957	7.73
5	I	A	2008-10-30	Autumn	2008-10-30	100	7.41429	15	0.855413	7.86
5	I	A	2009-04-29	Spring	2009-04-29	96.2853	7.13077	13	0.732719	7.89
5	I	A	2013-04-29	Spring	2013-04-29	97.9952	7.79444	17	0.40819	8.2
5	I	A	2013-10-21	Autumn	2013-10-21	100	6.97	9	0.862828	8.25
5	C	B	1995-03-06	Spring	1995-03-06	93.2196	6.96452	34	0.485193	7.77
5	C	B	1998-04-22	Spring	1998-04-22	80.2974	5.84063	34	0.658455	7.11
5	C	B	1998-12-02	Winter	1998-12-02	76.8379	5.9037	28	0.69866	7.04
5	C	B	1995-10-20	Autumn	1995-10-20	76.5495	5.58387	31	0.569313	7.04
5	C	B	1999-06-09	Summer	1999-06-09	84.6093	5.84737	19	0.674924	7.31
5	C	B	2000-05-02	Spring	2000-05-02	77.8449	5.724	23	0.740421	7.1
5	C	B	2000-12-07	Winter	2000-12-07	87.961	6.12222	31	0.695875	7.46
5	C	B	2001-12-11	Winter	2001-12-11	95.7666	6.93103	31	0.646128	7.92
5	C	B	2002-09-04	Autumn	2002-09-04	90.7735	5.992	27	0.680464	7.48
5	C	B	2002-03-14	Spring	2002-03-14	91.1946	6.82759	27	0.817749	7.52
5	C	B	2003-08-19	Summer	2003-08-19	86.1625	5.956	23	0.588229	7.41
5	C	B	2003-03-25	Spring	2003-03-25	91.2799	6.78148	28	0.656325	7.52
5	C	B	2004-04-01	Spring	2004-04-01	93.0958	6.96333	29	0.659469	7.6
5	C	B	2004-10-14	Autumn	2004-10-14	89.8693	6.11154	25	0.697431	7.48
5	C	B	2005-10-20	Autumn	2005-10-20	92.7211	7.02	35	0.73701	7.77
5	C	B	2005-04-25	Spring	2005-04-25	96.5025	7.11515	32	0.596492	7.79
5	C	A	2006-08-11	Summer	2006-08-11	93.7308	6.46207	28	0.614296	7.76
5	C	A	2006-04-28	Spring	2006-04-28	91.2578	6.70857	34	0.637638	7.48
5	C	A	2008-03-26	Spring	2008-03-26	96.5831	7.34194	30	0.660206	8
5	C	A	2008-10-30	Autumn	2008-10-30	88.592	6.78108	36	0.653118	7.51
5	C	A	2013-03-20	Spring	2013-03-20	92.9833	6.92857	28	0.598854	7.88
5	C	A	2013-10-07	Autumn	2013-10-07	86.6077	6.97273	32	0.396929	7.42
5	C	A	2014-03-11	Spring	2014-03-11	91.4145	6.716	24	0.621117	7.61
5	C	A	2014-09-01	Autumn	2014-09-01	87.0651	6.272	25	0.746899	7.3
6	C	B	1995-10-30	Autumn	1995-10-30	76.2249	6.00357	31	0.390406	7
6	C	B	1998-03-20	Spring	1998-03-20	87.7828	6.67143	30	0.629369	7.71
6	C	B	1999-04-29	Spring	1999-04-29	90.2523	6.45667	31	0.642153	7.65
6	C	B	1995-04-21	Spring	1995-04-21	88.5526	6.3963	27	0.454317	7.68
6	C	B	1999-11-23	Autumn	1999-11-23	83.631	6.32903	31	0.830598	7.12
6	C	B	2000-04-11	Spring	2000-04-11	95.6366	7.136	25	0.568011	8
6	C	B	2000-12-18	Winter	2000-12-18	88.512	6.23548	32	0.83413	7.36
6	C	B	2001-10-30	Autumn	2001-10-30	90.1136	6.22581	32	0.687113	7.26
6	C	B	2002-04-03	Spring	2002-04-03	94.4352	6.70667	31	0.812924	7.69
6	C	B	2002-09-04	Autumn	2002-09-04	92.4757	6.37586	30	0.758984	7.71
6	C	B	2003-03-27	Spring	2003-03-27	94.661	6.91852	27	0.639865	7.83
6	C	B	2003-09-03	Autumn	2003-09-03	85.7039	5.77619	19	0.626817	7.58
6	C	B	2004-04-14	Spring	2004-04-14	96.0464	6.93548	33	0.721087	7.67
6	C	B	2004-09-09	Autumn	2004-09-09	92.4261	6.47778	26	0.764597	7.61
6	C	B	2005-03-29	Spring	2005-03-29	90.3621	6.59333	29	0.678415	7.62
6	C	B	2005-11-24	Autumn	2005-11-24	87.8367	6.08148	26	0.772302	7.25
6	C	B	2006-03-01	Spring	2006-03-01	95.0544	6.96	29	0.659348	7.69
6	C	B	2006-09-12	Autumn	2006-09-12	82.0569	5.87407	26	0.858955	7.13
6	C	B	2008-04-09	Spring	2008-04-09	90.0677	6.60938	31	0.646207	7.5
6	C	B	2008-09-24	Autumn	2008-09-24	85.6047	6.53846	25	0.802432	7.57
6	C	B	2013-05-08	Spring	2013-05-08	91.2633	6.44839	29	0.69447	7.54
6	C	B	2013-11-12	Autumn	2013-11-12	80.2407	5.90435	21	0.836963	7.47
6	C	A	2014-03-25	Spring	2014-03-25	88.5398	6.84516	30	0.841775	7.63
6	C	A	2014-09-19	Autumn	2014-09-19	79.0049	5.4	20	0.829468	6.89
6	I	B	1995-04-10	Spring	1995-04-10	95.8079	6.2	23	0.415234	7.35
6	I	B	1995-11-06	Autumn	1995-11-06	81.2888	6.025	27	0.833206	7.2
6	I	B	1998-07-03	Summer	1998-07-03	84.5809	6.03478	25	0.664324	7.65
6	I	B	1999-06-25	Summer	1999-06-25	86.9969	6.18889	19	0.703838	7.67
6	I	B	2000-04-18	Spring	2000-04-18	96.1477	6.98333	17	0.753307	8.31
6	I	B	2000-12-18	Winter	2000-12-18	90.3947	6.61071	29	0.498858	7.54
6	I	B	2000-01-05	Winter	2000-01-05	93.4818	6.84	27	0.632099	8
6	I	B	2002-10-10	Autumn	2002-10-10	96.6805	6.92083	25	0.673054	7.84
6	I	B	2002-04-03	Spring	2002-04-03	90.4354	6.3	22	0.609409	7.89
6	I	B	2003-04-04	Spring	2003-04-04	97.2109	7.35455	23	0.652142	8.16
6	I	B	2003-09-03	Autumn	2003-09-03	100	7.20714	13	0.794669	8.08
6	I	B	2004-04-29	Spring	2004-04-29	96.9388	7.22857	20	0.602347	8
6	I	B	2004-10-13	Autumn	2004-10-13	93.9185	7.06667	24	0.660537	7.59
6	I	B	2005-04-01	Spring	2005-04-01	94.8932	7.08571	27	0.595467	7.83
6	I	B	2005-10-18	Autumn	2005-10-18	96.5517	6.82917	23	0.663061	7.8
6	I	B	2006-04-28	Spring	2006-04-28	94.9453	6.88929	27	0.621758	7.76
6	I	B	2006-09-12	Autumn	2006-09-12	89.335	6.79	29	0.670499	7.52
6	I	B	2008-05-09	Spring	2008-05-09	91.7406	6.54074	26	0.630126	7.64
6	I	B	2008-11-05	Autumn	2008-11-05	94.9516	6.8	24	0.689461	7.82
6	I	B	2013-04-29	Spring	2013-04-29	96.0611	7.02857	20	0.717817	7.67
6	I	B	2013-09-25	Autumn	2013-09-25	78.976	5.84	23	0.756026	7.3
6	I	A	2014-03-11	Spring	2014-03-11	96.1446	6.77222	18	0.635919	8.2
6	I	A	2014-09-25	Autumn	2014-09-25	97.6145	7.20625	16	0.470121	7.71
7	C	B	1993-11-03	Autumn	1993-11-03	95.9967	6.97083	23	0.817834	7.8
7	C	B	1995-03-14	Spring	1995-03-14	94.87	6.84615	25	0.840365	7.7
7	C	B	1992-10-22	Autumn	1992-10-22	90.544	7.33077	24	0.789093	8.05
7	C	B	1990-08-20	Summer	1990-08-20	91.7235	6.92105	18	0.823139	7.94
7	C	B	1992-04-21	Spring	1992-04-21	93.8008	7.31429	26	0.628804	7.96
7	C	B	1995-10-16	Autumn	1995-10-16	91.623	6.90476	20	0.806895	7.83
7	C	B	1996-04-04	Spring	1996-04-04	97.5	7.27097	29	0.61852	7.96
7	C	B	1997-04-02	Spring	1997-04-02	90.6399	6.15	19	0.730649	7.47
7	C	B	1990-10-16	Autumn	1990-10-16	100	7.76	9	0.704617	8.11
7	C	B	1996-10-02	Autumn	1996-10-02	87.1822	6.35263	18	0.728507	7.5
7	C	B	1994-06-02	Summer	1994-06-02	97.0694	6.88667	29	0.59458	7.68
7	C	B	1997-10-02	Autumn	1997-10-02	85.1163	5.64444	17	0.519332	7.64
7	C	B	1993-07-01	Summer	1993-07-01	90.8407	6.76207	27	0.578	7.83
7	C	B	1991-10-09	Autumn	1991-10-09	92.2892	7.29	18	0.564335	7.56
7	C	B	1990-04-09	Spring	1990-04-09	91.8972	7.04167	22	0.854975	7.71
7	C	B	1991-05-08	Spring	1991-05-08	90.2145	7.43182	20	0.854007	8.12
7	C	B	1991-07-29	Summer	1991-07-29	95.4155	6.56667	19	0.785475	7.88
7	C	B	1994-09-26	Autumn	1994-09-26	91.7631	7.16818	21	0.789782	8.06
7	C	B	1996-06-25	Summer	1996-06-25	93.3515	6.43182	21	0.561492	7.89
7	C	B	1997-07-11	Summer	1997-07-11	88.9498	5.85556	17	0.711835	7.79
7	C	B	1992-07-17	Summer	1992-07-17	96.1569	6.79048	19	0.829249	8.24
7	C	B	2000-05-03	Spring	2000-05-03	97.2077	7.43043	23	0.686205	8.21
7	C	B	2000-07-19	Summer	2000-07-19	95.5022	6.648	25	0.741847	8.1
7	C	B	1999-08-04	Summer	1999-08-04	100	6.37778	18	0.719063	8.07
7	C	B	1999-05-06	Spring	1999-05-06	95.6932	7.108	24	0.630827	8.1
7	C	B	1999-10-27	Autumn	1999-10-27	95.1403	7.17667	29	0.653835	7.92
7	C	B	1998-11-25	Autumn	1998-11-25	93.6226	7.0375	23	0.818137	7.67
7	C	B	2002-04-16	Spring	2002-04-16	95.9868	7.056	25	0.773238	8
7	C	B	2002-07-16	Summer	2002-07-16	100	6.66667	18	0.828031	8
7	C	B	2002-10-18	Autumn	2002-10-18	91.4997	6.876	26	0.810819	7.62
7	C	B	2003-04-16	Spring	2003-04-16	86.7535	5.87647	17	0.665207	7.85
7	C	B	2003-10-15	Autumn	2003-10-15	95.6324	6.64545	22	0.809362	7.84
7	C	B	2003-07-16	Summer	2003-07-16	95.9967	6.31667	20	0.660846	8.36
7	C	B	2004-04-27	Spring	2004-04-27	94.9614	6.83226	31	0.590279	7.69
7	C	B	2004-11-01	Autumn	2004-11-01	93.041	6.61111	18	0.729453	8.06
7	C	B	2004-07-20	Summer	2004-07-20	93.7819	6.495	20	0.735599	8.13
7	C	B	2006-11-03	Autumn	2006-11-03	94.16	6.31667	24	0.575748	7.8
7	C	B	2006-05-09	Spring	2006-05-09	96.9962	6.63077	27	0.40585	8.05
7	C	B	2007-04-16	Spring	2007-04-16	96.2264	6.83333	21	0.671088	7.83
7	C	B	2006-08-10	Summer	2006-08-10	93.5111	6.67	20	0.822193	8.25
7	C	B	2007-08-01	Summer	2007-08-01	95.6204	6.36842	20	0.740849	8.15
7	C	B	2007-10-24	Autumn	2007-10-24	95.1904	6.42	15	0.795333	8.08
7	C	B	2005-09-26	Autumn	2005-09-26	93.2093	6.77059	18	0.756145	7.93
7	C	B	2008-09-29	Autumn	2008-09-29	95.2005	7.03462	27	0.734541	7.87
7	C	B	2008-05-07	Spring	2008-05-07	97.0856	7.11364	23	0.613267	8.32
7	C	B	2009-04-23	Spring	2009-04-23	100	7.29444	18	0.733734	8.36
7	C	A	2009-08-06	Summer	2009-08-06	93.3455	6.24737	20	0.734389	8
7	C	A	2009-10-14	Autumn	2009-10-14	97.6744	6.585	20	0.670385	7.94
7	C	A	2010-04-14	Spring	2010-04-14	98.3861	6.90385	27	0.656551	8.05
7	C	A	2010-10-11	Autumn	2010-10-11	92.5051	6.31579	19	0.671672	7.69
7	C	A	2011-03-17	Spring	2011-03-17	96.7192	7.14091	23	0.673057	8
7	C	A	2011-10-05	Autumn	2011-10-05	93.041	6.38	20	0.638125	7.82
7	C	A	2012-10-09	Autumn	2012-10-09	94.0359	6.535	19	0.643206	8.06
7	C	A	2013-04-22	Spring	2013-04-22	95.1974	6.97368	18	0.60801	8.29
7	C	A	2013-09-26	Autumn	2013-09-26	96.9697	6.82667	15	0.698033	8.25
7	C	A	2014-04-04	Spring	2014-04-04	95.6261	7.388	25	0.6174	8.2
7	C	A	2014-09-22	Autumn	2014-09-22	94.9367	6.55556	17	0.676564	8.31
7	C	A	2015-04-20	Spring	2015-04-20	93.8635	6.4087	24	0.630936	8.2
7	C	A	2015-09-10	Autumn	2015-09-10	96.2337	6.70833	24	0.757875	8.21
7	C	A	2016-04-14	Spring	2016-04-14	97.2509	7.65	25	0.638974	8.19
7	I	B	1992-08-04	Summer	1992-08-04	71.9309	5.94828	27	0.695101	7.04
7	I	B	1995-09-12	Autumn	1995-09-12	78.91	5.97037	25	0.83563	7.13
7	I	B	1993-10-19	Autumn	1993-10-19	79.3488	6.19259	25	0.826268	7.27
7	I	B	1990-09-24	Autumn	1990-09-24	75.1052	5.83793	27	0.65882	7.11
7	I	B	1993-06-28	Summer	1993-06-28	82.9317	5.92857	19	0.515902	7.5
7	I	B	1992-05-18	Spring	1992-05-18	82.9191	6.31379	28	0.631549	7.28
7	I	B	1995-03-16	Spring	1995-03-16	87.8028	6.12	23	0.486517	7.55
7	I	B	2000-03-22	Spring	2000-03-22	91.8	6.476	23	0.537407	7.85
7	I	B	2000-09-05	Autumn	2000-09-05	89.8745	6.05909	22	0.738021	7.39
7	I	B	2001-09-05	Autumn	2001-09-05	83.0757	6.084	26	0.709542	7.33
7	I	B	2003-03-20	Spring	2003-03-20	87.9121	6.36296	27	0.522357	7.61
7	I	B	2003-09-03	Autumn	2003-09-03	85.1064	6.45588	32	0.604386	7.3
7	I	B	2006-05-04	Spring	2006-05-04	83.9738	6.02692	24	0.405725	7.52
7	I	A	2011-05-25	Spring	2011-05-25	81.8352	6.39687	31	0.580747	7.75
7	I	A	2013-04-24	Spring	2013-04-24	98.2759	7.135	19	0.489224	8.35
7	I	A	2013-09-11	Autumn	2013-09-11	84.252	6.15	32	0.72835	7.39
7	I	A	2015-05-18	Spring	2015-05-18	93.7257	7.12727	22	0.818412	8
8	I	B	1995-09-22	Autumn	1995-09-22	26.1506	4.50345	28	0.84315	6.22
8	I	B	1995-03-30	Spring	1995-03-30	35.1124	5.20333	28	0.859587	6.32
8	I	B	2000-03-06	Spring	2000-03-06	39.8583	5.07857	28	0.875501	6.48
8	I	B	2004-05-17	Spring	2004-05-17	56.8588	5.58	23	0.619776	6.86
8	I	B	2004-11-10	Autumn	2004-11-10	43.1917	5.41154	24	0.71534	6.75
8	I	B	2008-03-27	Spring	2008-03-27	76.9394	5.59565	21	0.783058	7.47
8	I	B	2008-10-16	Autumn	2008-10-16	61.5991	5.744	23	0.771038	6.95
8	I	A	2013-04-25	Spring	2013-04-25	76.6691	5.85	30	0.62383	7.29
8	I	A	2013-11-12	Autumn	2013-11-12	0	4.45556	10	0.782094	6.22
8	C	B	1995-09-25	Autumn	1995-09-25	0	2.97778	8	0.770202	5.43
8	C	B	1995-04-05	Spring	1995-04-05	0	3.71111	8	0.640853	5.83
8	C	B	2000-05-18	Spring	2000-05-18	37.8495	3.97857	13	0.385579	6.33
8	C	B	2000-11-15	Autumn	2000-11-15	0	3.32857	6	0.40288	6.4
8	C	B	2002-05-03	Spring	2002-05-03	41.1043	4.23636	10	0.397451	6.56
8	C	B	2002-11-26	Autumn	2002-11-26	23.7342	3.57273	10	0.877868	6.22
8	C	B	2005-05-19	Spring	2005-05-19	21.9158	3.97273	21	0.664813	5.89
8	C	B	2005-11-17	Autumn	2005-11-17	23.8095	3.52667	14	0.715893	5.77
8	C	B	2008-04-03	Spring	2008-04-03	62.2472	4.95	14	0.801295	7.11
8	C	B	2008-10-08	Autumn	2008-10-08	22.6757	3.5	11	0.464143	5.9
8	C	A	2016-04-11	Spring	2016-04-11	47.4601	4.2375	15	0.530398	6.77
9	C	B	1995-09-13	Autumn	1995-09-13	65.4855	5.80294	33	0.861568	6.79
9	C	B	1995-03-20	Spring	1995-03-20	79.9183	6.23684	37	0.812429	7.32
9	C	B	2000-05-08	Spring	2000-05-08	82.1951	6.46786	27	0.680923	7.69
9	C	B	2000-09-25	Autumn	2000-09-25	77.0132	6.42333	29	0.607909	7.36
9	C	B	2002-05-30	Spring	2002-05-30	88.0113	6.72174	22	0.630634	7.48
9	C	B	2002-08-02	Summer	2002-08-02	85.0619	6.47647	17	0.636149	7.75
9	C	B	2003-03-27	Spring	2003-03-27	89.7671	6.78636	21	0.801048	7.75
9	C	B	2003-10-06	Autumn	2003-10-06	80.1344	6.5913	22	0.770365	7.57
9	C	B	2004-05-17	Spring	2004-05-17	78.8126	6.15455	32	0.66243	7.29
9	C	B	2004-11-30	Autumn	2004-11-30	74.6686	6.04444	35	0.816983	7.27
9	C	B	2007-03-26	Spring	2007-03-26	80.5444	6.66875	33	0.636369	7.62
9	C	B	2007-10-22	Autumn	2007-10-22	76.405	6.25526	39	0.649096	7.42
9	C	B	2011-05-05	Spring	2011-05-05	82.4654	6.55	27	0.64965	7.57
9	C	B	2011-09-20	Autumn	2011-09-20	69.6737	6.17619	43	0.483442	7.19
9	C	A	2012-03-21	Spring	2012-03-21	76.7717	6.23939	33	0.813493	7.31
9	C	A	2012-09-11	Autumn	2012-09-11	74.5184	6.02105	18	0.660455	7.76
9	C	A	2013-04-10	Spring	2013-04-10	93.8776	6.92222	17	0.783612	8.06
9	C	A	2013-11-12	Autumn	2013-11-12	65.4391	5.75333	31	0.275782	7.37
9	C	A	2015-05-27	Spring	2015-05-27	84.7894	6.525	29	0.565359	7.56
9	C	A	2015-10-06	Autumn	2015-10-06	73.318	6.14545	33	0.71074	7.32
9	I	B	1995-09-15	Autumn	1995-09-15	80.5172	6.24118	32	0.695009	7.52
9	I	B	1995-05-15	Spring	1995-05-15	82.6218	5.88621	27	0.382442	7.58
9	I	B	2000-10-23	Autumn	2000-10-23	82.3171	6.208	23	0.672036	7.57
9	I	B	2000-05-16	Spring	2000-05-16	80.1493	6.23226	29	0.822488	7.43
9	I	B	2002-05-10	Spring	2002-05-10	90.4542	6.6125	22	0.692624	7.76
9	I	B	2002-11-19	Autumn	2002-11-19	73.3871	5.8037	25	0.871903	7.38
9	I	B	2005-05-05	Spring	2005-05-05	81.6866	6.28966	28	0.851511	7.5
9	I	B	2005-11-22	Autumn	2005-11-22	74.4481	5.91143	33	0.723894	7.25
9	I	B	2009-04-30	Spring	2009-04-30	84.3273	6.61563	30	0.614193	7.85
9	I	B	2009-10-21	Autumn	2009-10-21	78.742	6.19062	31	0.848763	7.52
9	I	A	2013-05-21	Spring	2013-05-21	81.2914	6.35862	27	0.765122	7.83
9	I	A	2013-10-10	Autumn	2013-10-10	76.7758	6.17576	31	0.71087	7.53
10	C	B	1989-07-17	Summer	1989-07-17	43.4783	4.3069	30	0.820001	6.54
10	C	B	1990-10-09	Autumn	1990-10-09	41.4747	4.31724	31	0.719625	6.46
10	C	B	1991-04-18	Spring	1991-04-18	26.3505	4.172	27	0.810719	6.42
10	C	B	1991-07-03	Summer	1991-07-03	39.5431	4.29583	23	0.788606	6.57
10	C	B	1991-10-08	Autumn	1991-10-08	33.9248	4.14828	31	0.830277	6.44
10	C	B	1992-10-12	Autumn	1992-10-12	35.8566	4.35	27	0.89204	6.3
10	C	B	1993-05-25	Spring	1993-05-25	39.3519	4.43214	30	0.646872	6.63
10	C	B	1994-10-24	Autumn	1994-10-24	37.9507	4.51724	29	0.826384	6.5
10	C	B	1995-11-27	Autumn	1995-11-27	27.4295	4.47778	28	0.785948	6.54
10	C	B	1995-05-17	Spring	1995-05-17	36.7647	4.69062	33	0.867119	6.57
10	C	B	1997-05-23	Spring	1997-05-23	50.6162	4.8069	27	0.664926	6.46
10	C	B	1997-10-10	Autumn	1997-10-10	34.9087	4.436	25	0.613453	6.23
10	C	B	1998-11-12	Autumn	1998-11-12	35.5691	4.39063	32	0.644377	6.33
10	C	B	1994-07-11	Summer	1994-07-11	38.4268	4.47813	33	0.816486	6.32
10	C	B	1996-06-24	Summer	1996-06-24	43.4783	4.69444	35	0.814471	6.45
10	C	B	1989-05-05	Spring	1989-05-05	39.3185	4.68148	29	0.873001	6.64
10	C	B	1989-12-06	Winter	1989-12-06	42.0875	4.37083	25	0.947465	6.77
10	C	B	1990-05-01	Spring	1990-05-01	32.8084	4.44545	22	0.816631	6.4
10	C	B	1990-07-11	Summer	1990-07-11	51.8583	4.73077	26	0.773934	6.83
10	C	B	1993-10-21	Autumn	1993-10-21	28.2805	4.16	30	0.794585	6.36
10	C	B	1986-11-04	Autumn	1986-11-04	50.6187	4.48966	31	0.555812	6.7
10	C	B	1988-10-17	Autumn	1988-10-17	42.3251	4.45926	28	0.798504	6.56
10	C	B	1996-09-23	Autumn	1996-09-23	42.5331	4.46786	28	0.820098	6.59
10	C	B	1992-07-09	Summer	1992-07-09	42.2427	4.75937	34	0.828579	6.6
10	C	B	1987-09-30	Autumn	1987-09-30	41.0872	4.40667	31	0.78327	6.68
10	C	B	1999-10-07	Autumn	1999-10-07	34.9428	4.50741	27	0.802801	6.44
10	C	B	2000-05-17	Spring	2000-05-17	45.045	4.73448	28	0.987735	6.58
10	C	B	2000-10-26	Autumn	2000-10-26	33.9367	4.50606	33	0.66236	6.25
10	C	B	2001-10-04	Autumn	2001-10-04	37.2393	4.64516	29	0.829286	6.39
10	C	B	2002-03-18	Spring	2002-03-18	45.045	4.26522	23	0.768768	6.63
10	C	B	2002-10-10	Autumn	2002-10-10	48.0226	4.58095	19	0.818682	6.84
10	C	B	2003-04-08	Spring	2003-04-08	32.8515	4.76667	22	0.720947	6.37
10	C	B	2003-09-10	Autumn	2003-09-10	49.639	5.1	28	0.792647	6.68
10	C	B	2004-05-10	Spring	2004-05-10	45.9318	4.65217	21	0.734381	6.45
10	C	B	2004-10-28	Autumn	2004-10-28	46.2107	4.62963	26	0.799299	6.52
10	C	B	2005-03-24	Spring	2005-03-24	58.9005	4.69091	20	0.452968	6.78
10	C	B	2005-10-04	Autumn	2005-10-04	50.738	4.75	22	0.843451	6.63
10	C	B	2006-04-11	Spring	2006-04-11	66.2043	4.85714	20	0.679021	6.95
10	C	B	2006-10-02	Autumn	2006-10-02	45.8248	4.6	17	0.699568	6.71
10	C	B	2007-04-11	Spring	2007-04-11	44.7154	4.5	22	0.776249	6.5
10	C	B	2007-09-12	Autumn	2007-09-12	68.9338	4.65	16	0.791614	7.08
10	C	B	2008-04-09	Spring	2008-04-09	58.9005	4.90476	22	0.77271	6.78
10	C	B	2008-09-13	Autumn	2008-09-13	53.0443	4.92308	27	0.726601	6.83
10	C	B	2009-04-06	Spring	2009-04-06	58.2619	4.825	24	0.565798	6.81
10	C	B	2009-09-29	Autumn	2009-09-29	58.5729	4.59091	22	0.707039	6.85
10	C	B	2010-05-10	Spring	2010-05-10	52.0291	4.63214	29	0.754694	6.54
10	C	B	2010-10-20	Autumn	2010-10-20	39.2791	4.91786	28	0.632191	6.6
10	C	B	2011-05-20	Spring	2011-05-20	55.0661	4.86957	23	0.594572	6.85
10	C	B	2011-11-01	Autumn	2011-11-01	49.4505	4.68696	23	0.692944	6.75
10	C	A	2012-05-29	Spring	2012-05-29	58.1395	4.75417	24	0.685433	6.86
10	C	A	2012-11-21	Autumn	2012-11-21	42.1348	4.79	32	0.725752	6.54
10	C	A	2013-05-20	Spring	2013-05-20	54.8246	4.60909	22	0.751987	6.68
10	C	A	2013-09-25	Autumn	2013-09-25	61.4251	4.89444	18	0.748887	7
10	C	A	2014-03-17	Spring	2014-03-17	38.7828	4.516	26	0.759453	6.26
10	C	A	2014-09-23	Autumn	2014-09-23	39.6376	4.7	24	0.699355	6.59
10	C	A	2015-05-15	Spring	2015-05-15	54.9769	4.496	26	0.652153	6.48
10	C	A	2015-09-16	Autumn	2015-09-16	42.0757	4.59	20	0.552557	6.28
10	I	B	1986-10-29	Autumn	1986-10-29	21.7391	4.065	22	0.101993	6.12
10	I	B	1987-09-28	Autumn	1987-09-28	28.2805	4.51176	18	0.719868	6.53
10	I	B	1988-10-13	Autumn	1988-10-13	16.0256	4.48182	23	0.746438	6.28
10	I	B	1989-07-03	Summer	1989-07-03	32.2284	4.38095	24	0.783478	6.22
10	I	B	1990-04-05	Spring	1990-04-05	46.1255	3.51	10	0.710873	6.5
10	I	B	1990-06-21	Summer	1990-06-21	19.1816	3.77857	15	0.441756	6.27
10	I	B	1991-03-07	Spring	1991-03-07	31.6456	4	16	0.200777	6.43
10	I	B	1992-10-30	Autumn	1992-10-30	30.3644	3.96667	13	0.788546	6.3
10	I	B	1992-07-24	Summer	1992-07-24	0	3.26	6	0.745439	5.33
10	I	B	1994-06-29	Summer	1994-06-29	12.0482	4.00526	19	0.952489	6.19
10	I	B	1995-05-22	Spring	1995-05-22	18.8537	4.248	26	0.782738	6.14
10	I	B	1995-10-10	Autumn	1995-10-10	26.3158	4.188	26	0.470586	6.09
10	I	B	1997-11-27	Autumn	1997-11-27	33.8753	3.72	19	0.947127	5.78
10	I	B	1998-03-17	Spring	1998-03-17	0	3.82308	14	0.403238	5.9
10	I	B	1998-09-07	Autumn	1998-09-07	22.0264	3.852	25	0.618558	5.91
10	I	B	1990-09-28	Autumn	1990-09-28	31.25	3.96	15	0.693746	6.08
10	I	B	1991-06-24	Summer	1991-06-24	40.4858	3.98824	18	0.722363	6.29
10	I	B	1989-05-04	Spring	1989-05-04	29.6912	4.5	18	0.747844	6.21
10	I	B	1989-11-30	Autumn	1989-11-30	18.5185	3.94	11	0.957645	6.25
10	I	B	1993-11-03	Autumn	1993-11-03	16.4908	3.79	21	0.852647	5.81
10	I	B	1993-04-28	Spring	1993-04-28	19.7109	4.23	22	0.556064	5.81
10	I	B	1994-05-12	Spring	1994-05-12	11.3122	4.14211	20	0.814752	5.88
10	I	B	1996-10-15	Autumn	1996-10-15	27.7435	4.00385	25	0.492878	6.13
10	I	B	1997-05-20	Spring	1997-05-20	33.8253	4.06364	22	0.666826	6
10	I	B	1991-09-19	Autumn	1991-09-19	29.2398	4.04667	16	0.809332	6.08
10	I	B	1999-09-24	Autumn	1999-09-24	35.9477	4.42222	27	0.75917	6.38
10	I	B	2000-03-28	Spring	2000-03-28	18.997	4.50952	21	0.441109	6.22
10	I	B	2000-11-22	Autumn	2000-11-22	37.9267	4.61538	26	0.513257	6.33
10	I	B	2003-04-11	Spring	2003-04-11	32.7511	4.34667	14	0.645709	6.08
10	I	B	2003-10-10	Autumn	2003-10-10	10.2319	4.8	23	0.710594	6.19
10	I	B	2006-04-10	Spring	2006-04-10	28.169	4.48235	18	0.759964	6.14
10	I	B	2006-09-15	Autumn	2006-09-15	24.5098	3.66429	15	0.815716	6
10	I	B	2008-09-04	Autumn	2008-09-04	11.7925	4.365	21	0.558205	6.18
10	I	B	2009-05-07	Spring	2009-05-07	8.53242	4.14583	25	0.70089	5.76
10	I	B	2009-10-21	Autumn	2009-10-21	14.7059	3.86667	16	0.506797	6.15
10	I	B	2010-04-21	Spring	2010-04-21	23.175	3.98148	29	0.738729	5.95
10	I	B	2010-09-27	Autumn	2010-09-27	8.77193	4.30435	23	0.703571	5.85
10	I	A	2012-05-25	Spring	2012-05-25	0	4.075	17	0.816763	5.86
10	I	A	2012-11-12	Autumn	2012-11-12	22.6757	3.98571	23	0.696815	6.28
10	I	A	2015-05-22	Spring	2015-05-22	25.4453	4.63478	22	0.644612	6.38
10	I	A	2015-09-14	Autumn	2015-09-14	22.0848	3.87	20	0.766543	5.89
11	C	B	1993-05-21	Spring	1993-05-21	100	6.69091	11	0.85116	8.44
11	C	B	1993-06-22	Summer	1993-06-22	100	7.275	12	0.741054	8.36
11	C	B	1993-11-24	Autumn	1993-11-24	100	7.42308	13	0.61583	8.33
11	C	B	1995-05-12	Spring	1995-05-12	96.9549	6.86154	13	0.55958	7.67
11	C	B	1995-09-06	Autumn	1995-09-06	97.6723	6.75333	17	0.913798	7.92
11	C	B	1996-10-03	Autumn	1996-10-03	95.8227	7.58462	14	0.516716	8.17
11	C	B	1997-04-18	Spring	1997-04-18	91.9653	7.55	15	0.691303	7.92
11	C	B	1998-07-20	Summer	1998-07-20	100	6.17143	14	0.672482	8.8
11	C	B	1994-07-11	Summer	1994-07-11	100	6	8	0.790728	8.83
11	C	B	2000-05-03	Spring	2000-05-03	97.6657	6.71053	22	0.792519	7.73
11	C	B	2000-09-29	Autumn	2000-09-29	95.6367	7.01875	18	0.738412	7.92
11	C	B	2000-11-30	Autumn	2000-11-30	100	7.475	15	0.699985	7.73
11	C	B	2001-11-22	Autumn	2001-11-22	100	6.65263	18	0.777969	7.93
11	C	B	1999-11-11	Autumn	1999-11-11	100	7.50588	16	0.740829	8.43
11	C	B	1999-08-25	Summer	1999-08-25	100	7.12941	16	0.573121	7.71
11	C	B	1999-05-05	Spring	1999-05-05	96.473	6.83889	18	0.542092	8
11	C	B	2000-09-21	Autumn	2000-09-21	99.9092	6.77895	18	0.392938	7.67
11	C	B	1998-11-16	Autumn	1998-11-16	100	6.98824	17	0.657964	7.92
11	C	B	1998-05-06	Spring	1998-05-06	94.47	7.275	12	0.758662	7.89
11	C	B	2002-05-21	Spring	2002-05-21	92.9187	6.7	14	0.86342	7.83
11	C	B	2002-07-17	Summer	2002-07-17	96.1508	6.94118	16	0.689736	7.93
11	C	B	2002-10-02	Autumn	2002-10-02	100	7.03529	16	0.927254	7.85
11	C	B	2003-08-27	Summer	2003-08-27	100	6.74375	17	0.828961	8.23
11	C	B	2003-11-13	Autumn	2003-11-13	100	7.61765	16	0.621213	7.93
11	C	B	2004-04-22	Spring	2004-04-22	100	7.95455	23	0.812313	7.95
11	C	B	2004-09-16	Autumn	2004-09-16	92.117	6.92174	22	0.541547	7.57
11	C	B	2004-11-05	Autumn	2004-11-05	100	6.8	14	0.607064	7.92
11	C	B	2005-04-26	Spring	2005-04-26	100	7.80625	16	0.910504	7.93
11	C	B	2005-10-17	Autumn	2005-10-17	100	7.61579	19	0.893046	7.94
11	C	B	2005-08-05	Summer	2005-08-05	100	7.09333	15	0.804065	8
11	C	B	2006-04-06	Spring	2006-04-06	100	7.3913	23	0.757694	7.6
11	C	B	2006-07-13	Summer	2006-07-13	100	7.26923	13	0.858492	8.17
11	C	B	2006-10-24	Autumn	2006-10-24	100	7.08125	15	0.574994	7.86
11	C	B	2007-03-19	Spring	2007-03-19	100	7.46667	20	0.690057	7.65
11	C	B	2007-10-05	Autumn	2007-10-05	100	6.72	14	0.667793	7.92
11	C	B	2008-03-19	Spring	2008-03-19	100	7.59231	12	0.883396	8.64
11	C	B	2008-09-02	Autumn	2008-09-02	100	7.71667	12	0.841291	8.27
11	C	B	2008-11-03	Autumn	2008-11-03	100	7.825	12	0.739373	8
11	C	B	2009-05-12	Spring	2009-05-12	100	7.76364	22	0.806545	8.39
11	C	B	2009-10-12	Autumn	2009-10-12	95.9167	7.325	17	0.774494	7.6
11	C	B	2010-04-09	Spring	2010-04-09	98.7763	7.81739	23	0.721348	8.1
11	C	B	2010-07-08	Summer	2010-07-08	92.9983	6.88	26	0.710169	7.67
11	C	B	2010-10-17	Autumn	2010-10-17	96.8214	7.63333	21	0.717981	7.82
11	C	B	2011-04-12	Spring	2011-04-12	97.6969	7.54615	25	0.73635	8
11	C	B	2011-07-01	Summer	2011-07-01	93.1583	6.91739	22	0.767272	7.65
11	C	B	2011-09-19	Autumn	2011-09-19	96.1509	6.80526	18	0.659592	7.88
11	C	B	2012-05-08	Spring	2012-05-08	98.7153	7.31923	25	0.773697	8
11	C	B	2012-08-03	Summer	2012-08-03	100	7.13333	14	0.668751	8.54
11	C	B	2012-11-05	Autumn	2012-11-05	100	6.775	13	0.396525	7.83
11	C	B	2014-04-11	Spring	2014-04-11	98.4812	7.275	23	0.562744	7.8
11	C	A	2014-10-15	Autumn	2014-10-15	98.3861	7.54091	21	0.724264	8
11	I	B	1995-04-20	Spring	1995-04-20	86.5631	6.71875	16	0.893749	7.62
11	I	B	1995-09-27	Autumn	1995-09-27	61.7992	5.10833	24	0.729634	6.6
11	I	B	1997-05-28	Spring	1997-05-28	87.8458	5.89048	24	0.394525	7.47
11	I	B	1997-10-20	Autumn	1997-10-20	60.6236	4.90417	25	0.746691	6.62
11	I	B	1994-05-05	Spring	1994-05-05	94.2726	7.12941	17	0.863126	7.77
11	I	B	2000-05-25	Spring	2000-05-25	88.8889	5.67222	17	0.63222	7.8
11	I	B	2000-10-04	Autumn	2000-10-04	59.0564	5.65862	30	0.70737	7.04
11	I	B	1999-05-10	Spring	1999-05-10	91.5601	6.43846	26	0.730494	7.33
11	I	B	2000-09-04	Autumn	2000-09-04	64.1379	5.67586	28	0.739522	6.96
11	I	B	2002-10-18	Autumn	2002-10-18	89.0706	6.2	33	0.890132	7.35
11	I	B	2002-08-30	Summer	2002-08-30	73.6462	6.0871	29	0.729302	7.32
11	I	B	2003-05-14	Spring	2003-05-14	85.2971	6.16957	22	0.850262	7.37
11	I	B	2003-08-27	Summer	2003-08-27	72.9428	5.06	15	0.813204	6.92
11	I	B	2003-10-03	Autumn	2003-10-03	68.5962	5.33333	17	0.832365	7.13
11	I	B	2004-04-29	Spring	2004-04-29	83.3006	6.11	19	0.864818	7.31
11	I	B	2004-09-02	Autumn	2004-09-02	88.6256	6.83125	15	0.842949	8.17
11	I	B	2004-11-15	Autumn	2004-11-15	81.4176	5.20714	13	0.857952	7.42
11	I	B	2005-04-25	Spring	2005-04-25	93.9444	7.02222	17	0.523284	8.13
11	I	B	2005-08-05	Summer	2005-08-05	73.5808	5.68636	22	0.840831	7.28
11	I	B	2005-10-10	Autumn	2005-10-10	75.0235	6.016	24	0.690963	7.26
11	I	B	2006-04-18	Spring	2006-04-18	85.756	6.34348	22	0.691464	7.52
11	I	B	2006-07-13	Summer	2006-07-13	81.9229	6.04839	31	0.65331	7.27
11	I	B	2006-09-27	Autumn	2006-09-27	76.1944	5.78	19	0.716089	7.17
11	I	B	2007-04-12	Spring	2007-04-12	90.6564	6.488	25	0.555298	7.36
11	I	B	2007-10-02	Autumn	2007-10-02	88.6525	6.41765	16	0.681748	7.38
11	I	B	2007-08-02	Summer	2007-08-02	78.6188	6.10714	27	0.664936	7.44
11	I	B	2008-04-22	Spring	2008-04-22	92.2293	6.94091	21	0.425995	7.95
11	I	B	2008-11-05	Autumn	2008-11-05	71.6561	5.68824	16	0.557903	7.25
11	I	B	2009-05-26	Spring	2009-05-26	89.4966	6.875	31	0.663461	7.69
11	I	B	2009-10-13	Autumn	2009-10-13	84.7126	6.41471	35	0.481574	7.34
11	I	B	2010-03-01	Spring	2010-03-01	92.1409	6.95172	29	0.558578	7.76
11	I	B	2010-07-02	Summer	2010-07-02	82.1746	6.23125	31	0.602013	7.11
11	I	B	2010-10-19	Autumn	2010-10-19	77.0142	5.75667	28	0.522923	7.21
11	I	B	2011-04-21	Spring	2011-04-21	88.8087	6.77742	30	0.524017	7.81
11	I	B	2011-08-03	Summer	2011-08-03	86.67	7.00333	31	0.671823	7.74
11	I	B	2011-09-16	Autumn	2011-09-16	90.4874	6.48261	22	0.517548	7.57
11	I	B	2012-05-21	Spring	2012-05-21	93.8993	7.31613	31	0.588973	8.08
11	I	B	2012-11-12	Autumn	2012-11-12	99.9025	6.72353	17	0.560717	8.07
11	I	B	2013-03-01	Spring	2013-03-01	100	7.5	16	0.633794	8.47
11	I	B	2013-11-13	Autumn	2013-11-13	90	6.216	24	0.711041	7.36
11	I	B	2014-04-02	Spring	2014-04-02	93.5937	7.02258	31	0.615107	7.71
11	I	A	2014-09-18	Autumn	2014-09-18	87.1542	6.27037	28	0.6943	7.24
11	I	A	2015-04-17	Spring	2015-04-17	90.8994	6.98	30	0.580057	7.62
11	I	A	2015-09-18	Autumn	2015-09-18	90.5088	6.86875	31	0.720751	7.67
12	C	B	1995-04-11	Spring	1995-04-11	87.0899	6.38889	17	0.503454	7.79
12	C	B	1995-09-04	Autumn	1995-09-04	41.7661	4.27059	16	0.170129	6.53
12	C	B	2000-03-07	Spring	2000-03-07	79.8976	6.22105	18	0.39691	8.06
12	C	B	2000-09-07	Autumn	2000-09-07	81.0478	5.30952	19	0.73336	7.35
12	C	B	2003-03-26	Spring	2003-03-26	89.3824	6.1	15	0.466911	7.93
12	C	A	2003-11-18	Autumn	2003-11-18	81	5.97083	22	0.910595	7.43
12	C	A	2004-05-07	Spring	2004-05-07	87.6517	5.97692	24	0.364094	7.73
12	C	A	2004-11-09	Autumn	2004-11-09	93.3333	6.004	23	0.603298	7.85
12	C	A	2006-04-19	Spring	2006-04-19	94.2745	6.244	24	0.550993	8
12	C	A	2006-10-24	Autumn	2006-10-24	84.7118	6	28	0.200321	7.62
12	C	A	2007-03-21	Spring	2007-03-21	91.4454	6.69048	22	0.697882	8.26
12	C	A	2007-10-05	Autumn	2007-10-05	85.4701	5.836	26	0.627387	7.73
12	C	A	2008-04-19	Spring	2008-04-19	89.1365	6.43448	30	0.655402	7.96
12	C	A	2008-10-01	Autumn	2008-10-01	92	6.23636	23	0.656631	8.06
12	C	A	2009-04-28	Spring	2009-04-28	91.1302	6.47727	22	0.637195	8
12	C	A	2009-10-16	Autumn	2009-10-16	91.0828	6.49048	21	0.744627	7.94
12	C	A	2010-05-17	Spring	2010-05-17	84.3978	5.84783	22	0.677704	7.58
12	C	A	2010-09-23	Autumn	2010-09-23	94.4506	6.7875	15	0.666462	7.87
12	C	A	2011-05-04	Spring	2011-05-04	94.0606	6.175	19	0.583673	7.61
12	C	A	2011-10-19	Autumn	2011-10-19	91.099	6.4	22	0.54685	8
12	C	A	2012-03-20	Spring	2012-03-20	92.597	6.4875	26	0.593397	8.13
12	C	A	2012-10-08	Autumn	2012-10-08	93.2219	6.51053	18	0.758708	8.29
12	C	A	2013-03-21	Spring	2013-03-21	91.0891	6.83103	30	0.68954	8
12	C	A	2013-10-21	Autumn	2013-10-21	57.6369	5.45	11	0.494311	7.1
12	C	A	2014-03-06	Spring	2014-03-06	90.8686	6.86818	22	0.56348	7.86
12	C	A	2014-09-25	Autumn	2014-09-25	91.7823	6.17083	22	0.782531	8.3
12	C	A	2015-05-26	Spring	2015-05-26	97.1783	6.67727	22	0.647232	8.72
12	C	A	2015-09-10	Autumn	2015-09-10	94.2217	5.81333	14	0.777363	8
12	I	B	1995-09-06	Autumn	1995-09-06	75.5038	5.66296	25	0.686136	7.39
12	I	B	1995-03-20	Spring	1995-03-20	68.7443	5.72121	31	0.765375	7.04
12	I	B	2000-05-11	Spring	2000-05-11	82.2267	6.33182	21	0.247659	7.63
12	I	B	2000-09-12	Autumn	2000-09-12	78.125	5.825	23	0.586786	7.32
12	I	B	2003-03-24	Spring	2003-03-24	83.6496	6.40345	27	0.455227	7.27
12	I	B	2003-09-25	Autumn	2003-09-25	82.1168	5.93043	21	0.703613	7.2
12	I	A	2004-11-12	Autumn	2004-11-12	68.0105	5.78571	27	0.79039	6.82
12	I	A	2004-05-07	Spring	2004-05-07	84.3148	6.10312	30	0.491298	7.21
12	I	A	2006-05-12	Spring	2006-05-12	93.9891	6.48571	26	0.897074	7.4
12	I	A	2006-07-10	Summer	2006-07-10	72.8705	5.57568	36	0.434467	7.1
12	I	A	2006-11-09	Autumn	2006-11-09	70.0559	5.77949	37	0.713911	7.03
12	I	A	2009-04-17	Spring	2009-04-17	68.6591	5.31667	25	0.798214	6.85
12	I	A	2009-10-20	Autumn	2009-10-20	74.6528	5.5125	32	0.79635	7.07
13	C	B	1995-03-23	Spring	1995-03-23	59.7927	5.5	24	0.841884	6.73
13	C	B	2000-03-08	Spring	2000-03-08	77.8788	5.6	23	0.670482	7.14
13	C	B	2000-09-12	Autumn	2000-09-12	26.3554	4.40455	20	0.689796	5.95
13	C	B	2003-03-24	Spring	2003-03-24	63.0189	4.90952	20	0.610461	6.63
13	C	B	2003-11-18	Autumn	2003-11-18	19.7109	4.15238	20	0.555681	5.84
13	C	B	2004-11-12	Autumn	2004-11-12	36.9686	4.32692	24	0.613983	6.04
13	C	B	2006-04-12	Spring	2006-04-12	41.8646	4.84706	34	0.132831	6.19
13	C	B	2006-11-09	Autumn	2006-11-09	42.8794	4.59333	29	0.527054	6.11
13	C	A	2009-04-29	Spring	2009-04-29	69.9888	5.412	23	0.75789	6.86
13	C	A	2009-10-16	Autumn	2009-10-16	32.7654	4.54615	24	0.658279	6.21
13	C	A	2010-05-17	Spring	2010-05-17	58.1707	5.104	24	0.682647	6.57
13	C	A	2010-11-02	Autumn	2010-11-02	63.2911	4.78696	22	0.312121	6.5
13	C	A	2014-04-11	Spring	2014-04-11	60.6936	5.27308	25	0.579383	6.68
13	C	A	2014-10-03	Autumn	2014-10-03	22.9358	4.61481	26	0.78196	6.04
13	I	B	1998-05-19	Spring	1998-05-19	79.9794	5.35714	19	0.655535	6.94
13	I	B	1998-09-10	Autumn	1998-09-10	68.157	4.87	18	0.722014	6.94
13	I	B	2006-10-31	Autumn	2006-10-31	62.4541	5.09655	28	0.757249	6.65
13	I	B	2006-05-31	Spring	2006-05-31	65.663	5.28125	33	0.39695	6.89
13	I	A	2009-04-22	Spring	2009-04-22	69.4187	5.48462	24	0.532406	6.91
13	I	A	2009-10-29	Autumn	2009-10-29	67.3675	5.35	26	0.739549	6.83
13	I	A	2010-04-21	Spring	2010-04-21	54.8986	4.66364	20	0.438996	6.59
13	I	A	2010-09-14	Autumn	2010-09-14	57.4398	5.09583	22	0.711614	6.47
13	I	A	2012-03-21	Spring	2012-03-21	60.5449	5.04828	28	0.851968	6.73
13	I	A	2012-09-17	Autumn	2012-09-17	60.4403	5.03478	23	0.660927	6.68
13	I	A	2013-04-04	Spring	2013-04-04	59.2885	4.58421	18	0.752547	6.81
13	I	A	2013-11-29	Autumn	2013-11-29	56.9701	4.99032	29	0.717835	6.82
14	C	B	1989-05-15	Spring	1989-05-15	0	2.7	6	0.472121	5.75
14	C	B	1989-10-18	Autumn	1989-10-18	0	3.08333	5	0.649981	5.5
14	C	B	1990-10-08	Autumn	1990-10-08	50.5051	3.58	4	0.896241	6
14	C	B	1991-05-13	Spring	1991-05-13	0	3.78333	5	0.960956	6
14	C	B	1991-08-07	Summer	1991-08-07	0	3.11111	8	0.613022	5.86
14	C	B	1992-10-28	Autumn	1992-10-28	0	3.57143	6	0.523001	6.2
14	C	B	1994-05-06	Spring	1994-05-06	0	3.225	7	0.973647	6.33
14	C	B	1995-03-13	Spring	1995-03-13	60.4839	3.02	4	0.945531	6.67
14	C	B	1996-04-11	Spring	1996-04-11	0	2.9	5	0.934978	6
14	C	B	1997-11-10	Autumn	1997-11-10	43.3526	3.225	7	0.965598	6.33
14	C	B	1998-05-28	Spring	1998-05-28	38.2653	3.8	7	0.626128	6.5
14	C	B	1998-10-08	Autumn	1998-10-08	20.436	3.25833	11	0.727448	6.1
14	C	B	1999-05-28	Spring	1999-05-28	29.2398	4.05	9	0.957869	6.29
14	C	B	1995-11-13	Autumn	1995-11-13	0	2.72857	6	0.745439	5.4
14	C	B	1990-07-20	Summer	1990-07-20	0	3.5	8	0.631137	5.86
14	C	B	1993-06-08	Summer	1993-06-08	51.0204	3.025	3	0.864974	6
14	C	B	1990-02-26	Winter	1990-02-26	0	3.22	4	0.905639	6
14	C	B	1991-10-10	Autumn	1991-10-10	50	3.36	4	0.544615	5.67
14	C	B	1993-09-23	Autumn	1993-09-23	25.5102	3.4625	7	0.598084	5.83
14	C	B	1992-06-09	Summer	1992-06-09	50.3356	3.625	7	0.927264	6.4
14	C	B	1996-11-28	Autumn	1996-11-28	13.7363	3.82727	10	0.698367	5.88
14	C	B	1997-05-28	Spring	1997-05-28	34.0909	3.42222	8	0.956984	6.57
14	C	B	2000-03-13	Spring	2000-03-13	25.4237	3.55833	12	0.682483	6.25
14	C	B	1999-11-12	Autumn	1999-11-12	33.3333	3.35556	8	0.652024	6.14
14	C	B	2000-09-01	Autumn	2000-09-01	42.2297	4.20833	12	0.72289	6.22
14	C	B	2002-01-14	Winter	2002-01-14	0	3.35	9	0.741246	5.86
14	C	B	2002-05-27	Spring	2002-05-27	0	3.56667	11	0.548952	5.89
14	C	B	2002-09-27	Autumn	2002-09-27	33.9674	3.8	11	0.733761	6.22
14	C	B	2003-05-12	Spring	2003-05-12	0	3.37143	6	0.681385	6.2
14	C	B	2003-10-27	Autumn	2003-10-27	21.5517	3.63077	12	0.427545	5.91
14	C	B	2004-05-24	Spring	2004-05-24	0	2.95	7	0.668359	5.5
14	C	B	2004-11-15	Autumn	2004-11-15	27.881	3.66667	11	0.739281	6.13
14	C	B	2004-12-13	Winter	2004-12-13	0	3.1	9	0.849044	6
14	C	B	2005-03-14	Spring	2005-03-14	48.0769	3.94615	12	0.759047	6.75
14	C	B	2005-11-21	Autumn	2005-11-21	30.6122	3.1	9	0.57666	6.57
14	C	B	2006-05-31	Spring	2006-05-31	0	3.66667	8	0.618697	6.17
14	C	B	2006-10-02	Autumn	2006-10-02	0	3.46364	11	0.711649	6.22
14	C	B	2007-05-29	Spring	2007-05-29	34.0599	3.63333	11	0.542165	6.5
14	C	B	2007-11-30	Autumn	2007-11-30	0	3.53333	9	0.807455	6
14	C	B	2008-05-13	Spring	2008-05-13	0	3.3	4	0.786701	6
14	C	B	2008-11-28	Autumn	2008-11-28	0	3.72	11	0.767338	6.25
14	C	B	2009-05-18	Spring	2009-05-18	13.6612	3.62857	13	0.782275	5.9
14	C	B	2009-10-27	Autumn	2009-10-27	0	2.96667	8	0.801142	5.57
14	C	B	2010-10-26	Autumn	2010-10-26	56.0538	3.45455	10	0.896391	6.5
14	C	B	2011-05-31	Spring	2011-05-31	34.2466	4.73571	13	0.528982	6.73
14	C	B	2011-11-25	Autumn	2011-11-25	23.511	3.31538	12	0.52206	6.18
14	C	B	2012-04-16	Spring	2012-04-16	25.6849	3.93333	15	0.841669	6.45
14	C	A	2013-05-14	Spring	2013-05-14	45.9184	3.88182	10	0.784823	6.56
14	C	A	2013-10-01	Autumn	2013-10-01	15.7729	3.375	11	0.809486	6.27
14	C	A	2016-04-18	Spring	2016-04-18	34.0909	3.64286	6	0.91627	6.8
14	I	B	1989-05-15	Spring	1989-05-15	12.7334	3.944	24	0.686539	6.09
14	I	B	1990-10-08	Autumn	1990-10-08	16.0256	3.8125	23	0.922901	6.27
14	I	B	1991-08-09	Summer	1991-08-09	15.213	3.6381	20	0.40331	6.11
14	I	B	1993-06-08	Summer	1993-06-08	11.3636	4.28095	20	0.735043	5.95
14	I	B	1994-05-06	Spring	1994-05-06	23.4375	3.94783	22	0.460349	6.1
14	I	B	1994-12-19	Winter	1994-12-19	16.06	3.99565	22	0.787568	6.1
14	I	B	1993-11-25	Autumn	1993-11-25	21.0674	3.925	23	0.770007	6.05
14	I	B	1995-03-13	Spring	1995-03-13	0	3.75714	20	0.563249	5.53
14	I	B	1996-04-11	Spring	1996-04-11	22.1239	4.04783	21	0.754707	6.24
14	I	B	1997-05-28	Spring	1997-05-28	23.1054	3.95455	21	0.737045	5.9
14	I	B	1997-11-10	Autumn	1997-11-10	36.855	4.16	25	0.473099	6.13
14	I	B	1998-05-28	Spring	1998-05-28	32.4149	4.13462	25	0.708007	6.25
14	I	B	1999-05-28	Spring	1999-05-28	0	3.8087	22	0.768899	5.9
14	I	B	1998-10-08	Autumn	1998-10-08	27.6243	4.29167	23	0.78458	6.14
14	I	B	1990-07-18	Summer	1990-07-18	0	4.04762	21	0.952986	6.2
14	I	B	1991-10-10	Autumn	1991-10-10	15.213	3.79545	21	0.802722	6.1
14	I	B	1992-10-21	Autumn	1992-10-21	10.7296	3.88571	20	0.362486	5.84
14	I	B	1995-11-13	Autumn	1995-11-13	0	3.95714	20	0.613648	5.68
14	I	B	1990-03-02	Spring	1990-03-02	0	4.08421	18	0.74467	6
14	I	B	1991-05-13	Spring	1991-05-13	10.7066	3.92083	23	0.970299	6.19
14	I	B	1992-06-09	Summer	1992-06-09	0	3.66842	18	0.696717	6
14	I	B	1996-11-28	Autumn	1996-11-28	36.8324	4.33913	22	0.961326	6.43
14	I	B	1989-10-09	Autumn	1989-10-09	12.2349	3.8087	22	0.439099	6.05
14	I	B	2000-03-13	Spring	2000-03-13	25.3623	4.11071	26	0.63582	6
14	I	B	1999-11-12	Autumn	1999-11-12	29.0276	4.244	24	0.776459	6.21
14	I	B	2000-09-01	Autumn	2000-09-01	18.4502	4.27857	27	0.763366	6
14	I	B	2002-01-14	Winter	2002-01-14	30.8099	4.22381	20	0.426391	6.21
14	I	B	2002-05-27	Spring	2002-05-27	15.2439	3.86957	22	0.72484	5.95
14	I	B	2002-12-13	Winter	2002-12-13	14.5773	4.56	20	0.736195	6.24
14	I	B	2003-05-12	Spring	2003-05-12	0	3.58235	16	0.715074	5.86
14	I	B	2003-10-27	Autumn	2003-10-27	23.4742	4.12308	25	0.675737	5.83
14	I	B	2004-03-09	Spring	2004-03-09	0	3.88667	14	0.570678	5.91
14	I	B	2004-11-15	Autumn	2004-11-15	30.2572	4.34545	22	0.846419	6.21
14	I	B	2005-05-16	Spring	2005-05-16	8.21018	4.58696	23	0.782962	5.79
14	I	B	2005-11-21	Autumn	2005-11-21	20.3915	4.26538	26	0.719704	6
14	I	B	2006-05-31	Spring	2006-05-31	24.2248	4.49545	24	0.721658	6.16
14	I	B	2006-10-02	Autumn	2006-10-02	26.643	4.355	20	0.742714	5.94
14	I	B	2007-05-29	Spring	2007-05-29	27.3865	4.272	25	0.697939	6.13
14	I	B	2007-11-30	Autumn	2007-11-30	42.9017	4.27826	22	0.518492	6.41
14	I	B	2008-05-13	Spring	2008-05-13	33.7331	4.39286	27	0.778236	6.23
14	I	B	2008-11-28	Autumn	2008-11-28	18.4502	4.21154	25	0.855304	6.13
14	I	B	2009-05-18	Spring	2009-05-18	0	4.25217	22	0.801907	5.7
14	I	B	2009-10-27	Autumn	2009-10-27	44.7427	4.10625	16	0.779391	6.14
14	I	B	2010-10-25	Autumn	2010-10-25	16.469	4.61071	29	0.704242	6.37
14	I	B	2011-10-24	Autumn	2011-10-24	21.2585	4.23913	22	0.631906	6.1
14	I	B	2012-04-16	Spring	2012-04-16	0	4.34118	16	0.635078	6.14
14	I	A	2013-04-16	Spring	2013-04-16	23.511	4.43158	18	0.739325	6.39
14	I	A	2013-11-04	Autumn	2013-11-04	23.511	4.51333	29	0.697599	6
15	C	B	1985-01-31	Winter	1985-01-31	83.8926	3.97143	9	0.451277	7.6
15	C	B	1986-03-03	Spring	1986-03-03	68.8073	4.075	12	0.826544	7.2
15	C	B	1989-06-19	Summer	1989-06-19	46.2963	3.96154	15	0.798047	6.55
15	C	B	1987-04-22	Spring	1987-04-22	46.9484	4.43571	15	0.905187	6.36
15	C	B	1989-12-06	Winter	1989-12-06	45.045	3.66667	10	0.720552	6.63
15	C	B	1990-04-09	Spring	1990-04-09	43.4783	3.14	10	0.85191	6.5
15	C	B	1990-07-12	Summer	1990-07-12	72.87	4.02143	14	0.590272	7.22
15	C	B	1987-07-22	Summer	1987-07-22	70.5645	3.90909	13	0.956463	7
15	C	B	1990-10-23	Autumn	1990-10-23	33.9367	3.04	11	0.514623	6.57
15	C	B	1991-03-19	Spring	1991-03-19	37.8788	3.02	10	0.407291	6.57
15	C	B	1988-11-14	Autumn	1988-11-14	70.7071	4.17692	15	0.133719	7.1
15	C	B	1987-10-26	Autumn	1987-10-26	65.2742	4.08667	15	0.905187	6.67
15	C	B	1991-07-02	Summer	1991-07-02	61.7978	3.86364	11	0.827189	6.67
15	C	B	1988-07-06	Summer	1988-07-06	53.3618	3.84667	16	0.739014	6.31
15	C	B	1991-09-16	Autumn	1991-09-16	50.5051	3.50909	11	0.776027	6.11
15	C	B	1986-06-12	Summer	1986-06-12	59.9631	4.16429	15	0.847375	7
15	C	B	1985-11-28	Autumn	1985-11-28	83.5189	3.98333	13	0.808574	7.1
15	C	B	1985-07-01	Summer	1985-07-01	60.7287	4.22	15	0.557302	6.92
15	C	B	1986-12-10	Winter	1986-12-10	22.7273	3.22222	11	0.468793	6.43
15	C	B	1992-03-11	Spring	1992-03-11	0	2.68571	7	0.460429	6.4
15	C	B	1992-10-19	Autumn	1992-10-19	71.6332	3.19091	12	0.615585	7
15	C	B	1993-03-02	Spring	1993-03-02	85.7143	3.63333	9	0.883145	7.14
15	C	B	1993-06-28	Summer	1993-06-28	23.5849	3.02	10	0.797508	6.25
15	C	B	1993-09-21	Autumn	1993-09-21	53.9084	3.67273	11	0.804797	6.67
15	C	B	1994-02-14	Winter	1994-02-14	67.3077	3.57273	12	0.575969	6.89
15	C	B	1994-09-05	Autumn	1994-09-05	47.0219	3.79286	14	0.652201	6.83
15	C	B	1995-03-08	Spring	1995-03-08	27.9851	3.4	12	0.7202	6.67
15	C	B	1995-10-31	Autumn	1995-10-31	47.619	3.78571	14	0.504457	6.67
15	C	B	1996-03-20	Spring	1996-03-20	66.9643	3.48182	10	0.753669	6.63
15	C	B	1996-12-13	Winter	1996-12-13	70.5645	3.77692	12	0.873826	6.64
15	C	B	1997-08-07	Summer	1997-08-07	47.0219	3.51	10	0.810643	6.63
15	C	B	1998-11-10	Autumn	1998-11-10	71.977	4.22778	17	0.461185	7
15	C	B	1997-11-19	Autumn	1997-11-19	50.7099	3.4	13	0.218024	6.25
15	C	B	1998-04-14	Spring	1998-04-14	48.6726	4.345	20	0.569828	6.56
15	C	B	1992-07-08	Summer	1992-07-08	67.3854	3.76364	11	0.727448	6.89
15	C	B	1994-07-07	Summer	1994-07-07	48.2625	4.00667	16	0.794724	6.54
15	C	B	1999-11-30	Autumn	1999-11-30	83.4725	4.24667	15	0.502072	7.38
15	C	B	2000-03-14	Spring	2000-03-14	64.3382	4.10714	12	0.825467	7
15	C	B	2000-11-20	Autumn	2000-11-20	48.7805	4.34211	18	0.76159	6.53
15	C	B	2001-10-12	Autumn	2001-10-12	70.1754	4.49286	13	0.783527	7
15	C	B	2002-05-08	Spring	2002-05-08	69.6801	5.15238	20	0.802338	7
15	C	B	2002-10-21	Autumn	2002-10-21	39.0625	4.35	15	0.769651	6.62
15	C	B	2003-05-01	Spring	2003-05-01	78.3905	5.1381	21	0.830896	7.29
15	C	B	2003-09-18	Autumn	2003-09-18	62.8415	4.71304	23	0.688821	6.85
15	C	B	2006-05-31	Spring	2006-05-31	51.0204	4.13077	12	0.613351	7.11
15	C	B	2006-11-24	Autumn	2006-11-24	47.1698	4.33333	10	0.895263	6.89
15	C	B	2009-04-24	Spring	2009-04-24	72.8595	5.40526	17	0.793814	7
15	C	B	2009-10-19	Autumn	2009-10-19	54.251	5.15417	23	0.588153	6.9
15	C	A	2013-05-02	Spring	2013-05-02	70.9924	5.29545	22	0.527003	7.22
15	C	A	2013-09-04	Autumn	2013-09-04	75.0577	5.47083	22	0.743328	7.38
15	I	B	1987-06-11	Summer	1987-06-11	36.9686	4.57895	19	0.580732	6.44
15	I	B	1987-02-18	Winter	1987-02-18	54.9451	4.28	15	0.708647	6.58
15	I	B	1988-06-15	Summer	1988-06-15	24.2206	4.49333	15	0.700422	6.5
15	I	B	1987-12-01	Winter	1987-12-01	43.7137	3.66154	13	0.447791	6.45
15	I	B	1986-06-05	Summer	1986-06-05	0	2.2	6	0.394289	6
15	I	B	1990-05-22	Spring	1990-05-22	19.1327	3.59286	14	0.72892	6.08
15	I	B	1990-08-06	Summer	1990-08-06	23.6593	3.9	9	0.678109	6.14
15	I	B	1990-11-27	Autumn	1990-11-27	26.5957	4.06471	17	0.738485	6.38
15	I	B	1986-02-20	Winter	1986-02-20	56.0538	3.74	10	0.645961	7
15	I	B	1995-09-06	Autumn	1995-09-06	25.5474	4.38889	18	0.889087	6.35
15	I	B	1996-04-10	Spring	1996-04-10	0	4.115	19	0.688916	6.12
15	I	B	1996-10-14	Autumn	1996-10-14	0	4.445	20	0.749514	6.39
15	I	B	1997-04-09	Spring	1997-04-09	17.9856	4.81304	22	0.715019	6.35
15	I	B	1998-03-19	Spring	1998-03-19	46.4646	4.48636	21	0.761783	6.79
15	I	B	1999-09-07	Autumn	1999-09-07	50.5535	5.1	19	0.686778	6.78
15	I	B	2000-05-11	Spring	2000-05-11	63.2111	5.40833	22	0.77134	6.77
15	I	B	2000-09-13	Autumn	2000-09-13	48.6527	4.78261	21	0.764766	6.48
15	I	B	2001-11-01	Autumn	2001-11-01	45.1685	5.41429	20	0.678071	6.53
15	I	B	2003-04-30	Spring	2003-04-30	73.6016	5.54783	22	0.737095	6.79
15	I	B	2003-11-12	Autumn	2003-11-12	23.9808	5.04762	19	0.76272	6.35
15	I	B	2006-05-12	Spring	2006-05-12	44.6301	5.31154	25	0.725829	6.5
15	I	B	2006-11-14	Autumn	2006-11-14	36.0382	4.87222	17	0.49459	6.33
15	I	B	2009-04-23	Spring	2009-04-23	72.809	6.21	19	0.552006	6.82
15	I	B	2009-10-21	Autumn	2009-10-21	35.2113	5.408	24	0.523935	6.68
15	I	A	2013-04-30	Spring	2013-04-30	75.4828	5.95185	26	0.749177	7.17
15	I	A	2013-10-30	Autumn	2013-10-30	64.751	5.89062	31	0.782582	7.1
15	I	A	2016-03-22	Spring	2016-03-22	74.6269	6.14583	23	0.722287	7
16	C	B	1987-12-08	Winter	1987-12-08	89.4397	7.16667	23	0.589787	7.83
16	C	B	1991-07-29	Summer	1991-07-29	94.0311	6.38421	20	0.772892	7.88
16	C	B	1989-06-22	Summer	1989-06-22	94.6025	6.52	26	0.776282	7.68
16	C	B	1989-10-12	Autumn	1989-10-12	89.5904	6.28462	27	0.792328	7.55
16	C	B	1990-03-13	Spring	1990-03-13	86.5825	6.855	21	0.834691	7.63
16	C	B	1990-03-28	Spring	1990-03-28	94.6715	6.66	21	0.853755	7.71
16	C	B	1990-06-19	Summer	1990-06-19	93.2779	7.11	21	0.812855	8.19
16	C	B	1990-09-13	Autumn	1990-09-13	91.4729	6.5913	24	0.781225	7.63
16	C	B	1989-01-23	Winter	1989-01-23	91.1891	6.82963	28	0.751963	7.57
16	C	B	1995-11-20	Autumn	1995-11-20	74.2557	5.30714	15	0.679865	7
16	C	B	1996-05-15	Spring	1996-05-15	88.2026	6.46296	28	0.771913	7.42
16	C	B	1996-12-10	Winter	1996-12-10	80.8231	6.2	20	0.734412	7.5
16	C	B	1997-04-15	Spring	1997-04-15	91.2482	6.42857	22	0.850952	7.68
16	C	B	1998-04-29	Spring	1998-04-29	82.7684	6.70909	23	0.813618	7.47
16	C	B	1998-11-30	Autumn	1998-11-30	80.3939	6.43636	22	0.709175	7.5
16	C	B	1999-04-07	Spring	1999-04-07	93.2251	6.74545	21	0.527936	7.79
16	C	B	1995-05-09	Spring	1995-05-09	88.4161	6.425	24	0.702862	7.52
16	C	B	1999-09-07	Autumn	1999-09-07	91.7514	6.66364	21	0.700345	8.1
16	C	B	2000-05-09	Spring	2000-05-09	91.1992	6.81429	27	0.693591	7.79
16	C	B	2001-11-23	Autumn	2001-11-23	93.758	6.56	23	0.548726	7.77
16	C	B	2002-11-26	Autumn	2002-11-26	81.407	4.69167	10	0.843236	6.56
16	C	B	2002-05-15	Spring	2002-05-15	98.0328	6.65789	18	0.514512	8
16	C	B	2001-07-25	Summer	2001-07-25	90.7006	6.26818	21	0.582044	7.61
16	C	B	2003-03-24	Spring	2003-03-24	92.4383	6.65417	23	0.712668	7.64
16	C	B	2004-04-13	Spring	2004-04-13	88.9682	6.71739	22	0.68149	7.5
16	C	B	2004-11-23	Autumn	2004-11-23	75.5696	5.96875	15	0.481996	7.29
16	C	B	2006-05-05	Spring	2006-05-05	87.1457	6.79231	25	0.641447	7.64
16	C	B	2006-11-06	Autumn	2006-11-06	72.1723	6.07895	40	0.65007	6.97
16	C	B	2007-03-28	Spring	2007-03-28	87.8076	7.01923	25	0.496726	7.77
16	C	B	2007-10-15	Autumn	2007-10-15	89.0152	6.445	20	0.666186	7.76
16	C	B	2007-08-13	Summer	2007-08-13	85.3978	6.60833	12	0.730744	8.18
16	C	B	2006-07-31	Summer	2006-07-31	81.5009	5.86071	27	0.482505	7.48
16	C	B	2008-05-13	Spring	2008-05-13	93.3333	6.64783	22	0.624424	7.83
16	C	B	2008-07-24	Summer	2008-07-24	88.5167	6.05714	14	0.776654	8.33
16	C	B	2008-11-07	Autumn	2008-11-07	86.8132	5.53333	8	0.697222	7.75
16	C	B	2009-04-07	Spring	2009-04-07	97.104	7.0625	16	0.477442	8.85
16	C	B	2009-08-12	Summer	2009-08-12	81.3712	5.904	25	0.427335	7.75
16	C	B	2009-10-28	Autumn	2009-10-28	90.3728	6.29333	30	0.463013	7.59
16	C	B	2010-05-13	Spring	2010-05-13	90.0274	6.98929	28	0.687262	7.92
16	C	B	2010-09-29	Autumn	2010-09-29	72.9282	5.78261	22	0.624463	7.06
16	C	B	2011-03-29	Spring	2011-03-29	85.7352	6.77436	39	0.567177	7.45
16	C	B	2011-11-15	Autumn	2011-11-15	72.8755	5.932	27	0.642024	7
16	C	A	2012-05-17	Spring	2012-05-17	90.5256	6.7619	21	0.683447	8.13
16	C	A	2012-09-14	Autumn	2012-09-14	86.8266	6.41333	31	0.67343	7.57
16	C	A	2013-05-01	Spring	2013-05-01	92.5662	7.22273	21	0.474956	8
16	C	A	2013-09-23	Autumn	2013-09-23	93.4448	6.70526	19	0.408975	7.94
16	C	A	2014-04-10	Spring	2014-04-10	92.3367	7.29048	21	0.551529	8.17
16	C	A	2014-11-27	Autumn	2014-11-27	90.7875	6.12273	22	0.43625	7.75
16	C	A	2015-04-28	Spring	2015-04-28	94.4891	7.06154	25	0.459251	7.9
16	C	A	2015-10-22	Autumn	2015-10-22	87.2521	6.73939	33	0.452806	7.79
16	C	A	2016-04-21	Spring	2016-04-21	92.3947	7.02727	22	0.699234	7.89
16	I	B	1990-12-17	Winter	1990-12-17	60.5653	4.81053	19	0.718975	6.89
16	I	B	1991-05-09	Spring	1991-05-09	68.0151	5.36364	22	0.547265	7.21
16	I	B	1991-07-25	Summer	1991-07-25	74.6365	5.755	20	0.84436	7.5
16	I	B	1991-11-07	Autumn	1991-11-07	94.9744	6.17647	17	0.785714	7.53
16	I	B	1986-06-24	Summer	1986-06-24	86.6036	6.33478	24	0.797961	7.47
16	I	B	1986-09-09	Autumn	1986-09-09	83.6257	6.27727	23	0.797517	7.83
16	I	B	1987-01-16	Winter	1987-01-16	75.5779	5.94643	29	0.983761	7.21
16	I	B	1988-01-20	Winter	1988-01-20	89.8164	6.51818	23	0.799732	7.63
16	I	B	1988-05-26	Spring	1988-05-26	89.802	6.58519	27	0.784126	7.96
16	I	B	1988-07-07	Summer	1988-07-07	86.8421	6.38182	22	0.780215	7.61
16	I	B	1988-11-23	Autumn	1988-11-23	81.5418	5.9087	25	0.766137	7.35
16	I	B	1989-02-09	Winter	1989-02-09	93.5886	6.43333	22	0.830111	7.88
16	I	B	1989-04-17	Spring	1989-04-17	82.8301	6.43043	25	0.847018	7.8
16	I	B	1989-10-17	Autumn	1989-10-17	85.3854	6.3	20	0.821337	7.69
16	I	B	1990-03-15	Spring	1990-03-15	82.0724	6.42222	18	0.812543	7.73
16	I	B	1990-06-13	Summer	1990-06-13	91.2482	6.54706	17	0.884779	8
16	I	B	1989-06-26	Summer	1989-06-26	88.9394	5.64286	22	0.851095	7.56
16	I	B	1990-09-13	Autumn	1990-09-13	71.0481	5.632	24	0.742913	7.19
16	I	B	1991-11-25	Autumn	1991-11-25	82.9843	6.11667	25	0.498494	7.38
16	I	B	1992-04-14	Spring	1992-04-14	96.3989	6.28333	13	0.746344	7.36
16	I	B	1992-08-17	Summer	1992-08-17	84.2559	6.408	25	0.760526	7.43
16	I	B	1992-12-14	Winter	1992-12-14	75.8065	5.25	11	0.745855	7.22
16	I	B	1993-01-05	Winter	1993-01-05	93.4486	6.10909	23	0.767109	7.83
16	I	B	1993-04-20	Spring	1993-04-20	91.7799	6.61304	23	0.834336	7.7
16	I	B	1993-08-09	Summer	1993-08-09	89.852	6.19333	16	0.75594	8.18
16	I	B	1993-10-25	Autumn	1993-10-25	92.8641	6.06818	23	0.749774	7.42
16	I	B	1994-04-07	Spring	1994-04-07	91.9804	6.55909	22	0.762809	7.78
16	I	B	1994-11-25	Autumn	1994-11-25	72.7884	5.45909	23	0.74371	7.19
16	I	B	1995-04-26	Spring	1995-04-26	92.6348	6.47222	19	0.898032	7.69
16	I	B	1995-10-16	Autumn	1995-10-16	64.3172	6.12727	32	0.784751	7.1
16	I	B	1996-05-07	Spring	1996-05-07	84.8415	6.084	25	0.81294	7.38
16	I	B	1996-12-11	Winter	1996-12-11	76.377	5.55	15	0.664772	7.33
16	I	B	1997-11-14	Autumn	1997-11-14	79.1281	5.888	25	0.846485	7.41
16	I	B	1998-10-16	Autumn	1998-10-16	81.498	6.02632	36	0.647537	7.41
16	I	B	1993-11-01	Autumn	1993-11-01	82.7525	6.10667	31	0.828879	7.32
16	I	B	1997-07-08	Summer	1997-07-08	81.6866	6.15417	24	0.272131	7.43
16	I	B	1998-04-02	Spring	1998-04-02	84.0029	6.31034	30	0.797291	7.13
16	I	B	2000-03-21	Spring	2000-03-21	91.1079	6.42	23	0.831536	7.75
16	I	B	2001-11-01	Autumn	2001-11-01	85.7143	6.22963	25	0.846557	7.36
16	I	B	2003-04-29	Spring	2003-04-29	93.1539	7.03571	27	0.663557	7.79
16	I	B	2004-03-17	Spring	2004-03-17	86.0252	6.18889	26	0.761936	7.79
16	I	B	2004-11-24	Autumn	2004-11-24	90.724	6.39167	24	0.615458	7.76
16	I	B	2006-04-28	Spring	2006-04-28	81.3303	5.87241	28	0.788039	7.42
16	I	B	2008-05-13	Spring	2008-05-13	93.6268	6.66087	22	0.724784	8.05
16	I	B	2008-11-18	Autumn	2008-11-18	90.3711	6.875	15	0.756693	8.31
16	I	A	2013-04-23	Spring	2013-04-23	89.3283	6.96296	26	0.464941	7.65
16	I	A	2013-09-23	Autumn	2013-09-23	92.8223	6.84444	26	0.661215	8.14
16	I	A	2016-04-28	Spring	2016-04-28	91.978	6.84483	28	0.684463	7.72
17	I	B	1987-07-15	Summer	1987-07-15	93.5829	3.48	5	0.281822	8.67
17	I	B	1987-10-27	Autumn	1987-10-27	89.3096	4.8375	8	0.749431	8.17
17	I	B	1988-05-17	Spring	1988-05-17	89.852	4.72857	8	0.55951	8.25
17	I	B	1988-08-16	Summer	1988-08-16	88.6525	4.04	5	0.745638	8.33
17	I	B	1989-05-17	Spring	1989-05-17	75.7576	2.95	5	0.81521	7
17	I	B	1989-08-10	Summer	1989-08-10	77.1605	3.71111	9	0.76851	7.29
17	I	B	1989-12-04	Winter	1989-12-04	79.023	3.7	8	0.444851	7
17	I	B	1990-09-17	Autumn	1990-09-17	77.1812	4.81667	12	0.532965	7.45
17	I	B	1991-01-31	Winter	1991-01-31	90.3614	4.7	8	0.414858	8
17	I	B	1991-07-19	Summer	1991-07-19	86.5209	4.44	10	0.56539	7.63
17	I	B	1991-09-17	Autumn	1991-09-17	75.431	4.37273	11	0.58864	7.33
17	I	B	1992-12-23	Winter	1992-12-23	86.5837	4.70909	12	0.543199	7.67
17	I	B	1986-11-10	Autumn	1986-11-10	81.6583	3.9125	8	0.459981	7.33
17	I	B	1990-11-13	Autumn	1990-11-13	64.8415	3.79	10	0.707105	7.13
17	I	B	1988-11-24	Autumn	1988-11-24	83.9465	4.22857	8	0.794166	7.8
17	I	B	1990-05-30	Spring	1990-05-30	83.7054	4.54	10	0.416647	7.63
17	I	B	1991-12-05	Winter	1991-12-05	73.2601	4.07	10	0.631935	7.25
17	I	B	1992-09-29	Autumn	1992-09-29	79.4314	4.27	10	0.755124	7.38
17	I	B	1993-04-01	Spring	1993-04-01	90.6667	5.15556	10	0.709226	8
17	I	B	2010-08-19	Summer	2010-08-19	90.3614	5.84375	16	0.728023	8
17	I	B	2010-11-15	Autumn	2010-11-15	81.25	5.5	18	0.733436	7.8
17	I	B	2011-05-09	Spring	2011-05-09	89.0334	6.276	25	0.706756	7.9
17	I	B	2011-08-08	Summer	2011-08-08	86.9826	6.12917	26	0.672066	8.05
17	I	B	2011-11-07	Autumn	2011-11-07	86.6364	5.635	21	0.802329	7.59
17	I	A	2012-05-04	Spring	2012-05-04	82.7627	5.53333	19	0.660524	7.44
17	I	A	2012-11-09	Autumn	2012-11-09	86.4865	6.015	20	0.648405	7.61
17	I	A	2013-04-24	Spring	2013-04-24	100	7.32143	13	0.565978	9
17	I	A	2013-06-05	Summer	2013-06-05	91.2329	5.96875	17	0.593303	8
17	I	A	2014-03-13	Spring	2014-03-13	91.8089	6.33158	19	0.729706	8.19
17	I	A	2014-06-17	Summer	2014-06-17	100	6.10909	10	0.687789	8.89
17	I	A	2014-09-17	Autumn	2014-09-17	88.5559	6.15263	18	0.753845	8
17	I	A	2015-03-06	Spring	2015-03-06	94.942	5.98667	14	0.49382	8.5
17	I	A	2015-10-16	Autumn	2015-10-16	87.6354	6.26087	24	0.674193	7.76
17	C	B	1986-02-19	Winter	1986-02-19	91.2409	3.86667	6	0.919311	8
17	C	B	1986-07-22	Summer	1986-07-22	92.5926	3.81429	7	0.49102	7.8
17	C	B	1987-05-15	Spring	1987-05-15	100	3.73333	7	0.790213	9
17	C	B	1987-08-27	Summer	1987-08-27	77.6398	4.02857	7	0.768957	7.8
17	C	B	1987-11-05	Autumn	1987-11-05	92.3077	4.31429	7	0.811422	7.8
17	C	B	1988-03-04	Spring	1988-03-04	100	4.63333	6	0.612912	8.75
17	C	B	1988-07-13	Summer	1988-07-13	100	4.58333	6	0.730076	8.4
17	C	B	1988-11-01	Autumn	1988-11-01	85.9599	4.275	9	0.785025	7.5
17	C	B	1989-03-14	Spring	1989-03-14	100	4.64	5	0.85205	8.25
17	C	B	1989-07-12	Summer	1989-07-12	99.3377	3.52	5	0.813487	8
17	C	B	1989-10-24	Autumn	1989-10-24	80.3213	4.02857	7	0.800534	7.17
17	C	B	1990-03-27	Spring	1990-03-27	86.6667	4.64444	10	0.625914	7.43
17	C	B	1990-08-07	Summer	1990-08-07	89.6414	3.76	5	0.453676	7.5
17	C	B	1990-10-10	Autumn	1990-10-10	75	4.0375	8	0.694929	7.17
17	C	B	1991-06-28	Summer	1991-06-28	67.1141	4.45	12	0.628516	6.91
17	C	B	1991-08-21	Summer	1991-08-21	60.3217	4.0625	8	0.774023	6.83
17	C	B	1991-11-15	Autumn	1991-11-15	60.8766	4.16	10	0.672262	7
17	C	B	1992-04-24	Spring	1992-04-24	0	3.67143	8	0.725911	6.2
17	C	B	1992-08-20	Summer	1992-08-20	70.4698	4.51667	19	0.581961	6.8
17	C	B	1992-11-19	Autumn	1992-11-19	65.9051	4.76429	16	0.700982	6.77
17	C	B	1993-05-20	Spring	1993-05-20	88.6525	4.8125	11	0.550804	7.67
17	C	B	1993-07-30	Summer	1993-07-30	87.7926	4.81818	11	0.212775	7.67
17	C	B	1993-11-24	Autumn	1993-11-24	73.1261	4.7	19	0.691353	6.75
17	C	B	1994-04-26	Spring	1994-04-26	88.4244	4.96667	12	0.662886	7.4
17	C	B	1994-08-11	Summer	1994-08-11	87.7193	4.56667	9	0.539751	7.71
17	C	B	1995-03-22	Spring	1995-03-22	77.2798	4.74	16	0.423242	7.08
17	C	B	1997-10-22	Autumn	1997-10-22	73.7984	5.13333	16	0.460701	7.08
17	C	B	1998-05-28	Spring	1998-05-28	77.6519	5.39412	16	0.474394	7.46
17	C	B	1998-12-16	Winter	1998-12-16	74.9351	5.42917	24	0.74453	7.25
17	C	B	1995-02-14	Winter	1995-02-14	79.4492	4.8	11	0.704549	7.22
17	C	B	1995-09-25	Autumn	1995-09-25	52.589	4.65556	19	0.446048	6.27
17	C	B	2000-05-30	Spring	2000-05-30	54.0541	4.81111	16	0.78315	6.75
17	C	B	2000-11-16	Autumn	2000-11-16	61.3833	5.42222	18	0.810636	6.88
17	C	B	2002-04-11	Spring	2002-04-11	71.2426	5.356	23	0.775277	7.25
17	C	B	2002-10-30	Autumn	2002-10-30	80.4173	5.06667	14	0.690989	7
17	C	B	2005-04-05	Spring	2005-04-05	84.5662	5.904	23	0.643414	7.55
17	C	B	2005-11-18	Autumn	2005-11-18	70.8243	5.63103	27	0.670343	7.5
17	C	B	2007-05-17	Spring	2007-05-17	75.6966	5.85333	30	0.706789	7.46
17	C	B	2007-09-27	Autumn	2007-09-27	72.7103	5.62143	28	0.647568	7.5
17	C	B	2010-03-09	Spring	2010-03-09	77.6846	5.85833	22	0.623933	7.7
17	C	B	2010-11-10	Autumn	2010-11-10	60.9312	5.69167	23	0.487402	7.24
17	C	A	2013-04-30	Spring	2013-04-30	80.4822	5.29524	19	0.456345	7.69
17	C	A	2013-11-01	Autumn	2013-11-01	75.0214	5.852	24	0.680313	7.73
18	C	B	1995-04-06	Spring	1995-04-06	58.2108	4.7375	23	0.79281	6.67
18	C	B	1994-11-17	Autumn	1994-11-17	21.2947	4.20455	21	0.76104	6.25
18	C	B	1994-03-17	Spring	1994-03-17	30.9735	4.25238	21	0.789602	6.16
18	C	B	1993-07-22	Summer	1993-07-22	40.4858	4.00769	12	0.621452	6.2
18	C	B	1993-03-25	Spring	1993-03-25	63.1313	3.8	6	0.523001	6.4
18	C	B	1991-09-09	Autumn	1991-09-09	24.3427	3.97895	18	0.374511	5.71
18	C	B	1991-07-05	Summer	1991-07-05	12.7877	4.188	24	0.523525	5.95
18	C	B	1991-03-27	Spring	1991-03-27	29.1829	4.13043	22	0.398595	5.81
18	C	B	1990-10-15	Autumn	1990-10-15	24.8344	4.17	20	0.720119	5.78
18	C	B	1995-09-19	Autumn	1995-09-19	50.7489	4.53846	25	0.380611	6.59
18	C	B	1996-05-16	Spring	1996-05-16	41.4781	4.45833	23	0.74371	6.25
18	C	B	1998-05-29	Spring	1998-05-29	37.6506	4.59474	18	0.676986	6.12
18	C	B	1992-03-19	Spring	1992-03-19	18.2482	4.15217	22	0.661742	5.75
18	C	B	1999-11-26	Autumn	1999-11-26	26.9139	4.192	24	0.217079	6.26
18	C	B	1999-06-03	Summer	1999-06-03	41.9856	4.8913	22	0.601341	6.35
18	C	B	2000-10-10	Autumn	2000-10-10	37.1901	4.21724	28	0.712351	6.11
18	C	B	2001-06-01	Summer	2001-06-01	47.9143	4.7913	22	0.821115	6.63
18	C	B	2001-11-01	Autumn	2001-11-01	53.2493	5.18	29	0.797033	6.78
18	C	B	2002-10-04	Autumn	2002-10-04	36.5726	4.54091	21	0.770049	6.42
18	C	B	2002-06-12	Summer	2002-06-12	60.4288	5.21429	27	0.483765	6.84
18	C	B	2004-11-17	Autumn	2004-11-17	51.7824	5.048	24	0.811067	6.73
18	C	B	2003-11-19	Autumn	2003-11-19	46.1681	4.65909	21	0.845979	6.74
18	C	B	2003-07-08	Summer	2003-07-08	46.9239	4.61	19	0.918427	6.06
18	C	B	2004-06-21	Summer	2004-06-21	39.9042	4.4	24	0.830222	6.24
18	C	B	2005-05-12	Spring	2005-05-12	44.4213	4.8963	26	0.722518	6.63
18	C	B	2005-11-11	Autumn	2005-11-11	21.0337	4.23913	22	0.620314	6.19
18	C	B	2005-08-16	Summer	2005-08-16	7.11238	3.88235	16	0.502367	5.64
18	C	B	1972-07-24	Summer	1972-07-24	99.5316	5.02222	8	0.824455	7.83
18	C	B	1982-06-02	Summer	1982-06-02	21.8341	4.2	15	0.478342	5.69
18	C	B	1974-07-03	Summer	1974-07-03	39.8936	4.37647	16	0.272569	6.4
18	C	B	1973-12-12	Winter	1973-12-12	64	4.07857	14	0.75211	6.17
18	C	B	2006-05-20	Spring	2006-05-20	25.6052	4.52083	23	0.599643	5.8
18	C	B	2006-11-17	Autumn	2006-11-17	25.5704	4.40417	23	0.780945	5.62
18	C	B	2007-05-24	Spring	2007-05-24	23.1125	4.33438	31	0.621113	5.67
18	C	A	2007-09-06	Autumn	2007-09-06	29.5858	4.22143	27	0.587522	5.92
18	C	A	2008-04-09	Spring	2008-04-09	31.7029	4.592	24	0.532209	5.95
18	C	A	2008-10-22	Autumn	2008-10-22	15.528	3.71	19	0.432228	6.11
18	C	A	2009-04-09	Spring	2009-04-09	65.9252	5.40476	20	0.605452	7.11
18	C	A	2009-10-06	Autumn	2009-10-06	27.3598	4.64737	18	0.493413	6.63
18	C	A	2010-04-07	Spring	2010-04-07	40.1747	4.81304	22	0.559031	6.55
18	C	A	2010-10-12	Autumn	2010-10-12	49.6875	4.81852	27	0.489108	6.91
18	C	A	2011-04-05	Spring	2011-04-05	60.1199	5.36667	21	0.6337	6.84
18	C	A	2011-10-04	Autumn	2011-10-04	54.2293	4.64444	26	0.566731	6.75
18	C	A	2012-04-16	Spring	2012-04-16	41.3181	4.60435	22	0.830926	6.35
18	C	A	2012-10-25	Autumn	2012-10-25	56.0043	5.08621	29	0.417595	6.64
18	C	A	2013-05-03	Spring	2013-05-03	45.8115	4.43636	22	0.563233	6.55
18	C	A	2013-11-06	Autumn	2013-11-06	59.3339	4.93548	31	0.544273	6.89
18	C	A	2014-05-13	Spring	2014-05-13	78.0508	5.1625	25	0.612802	7.52
18	C	A	2014-11-07	Autumn	2014-11-07	76.4387	5.80952	21	0.66788	7.61
18	C	A	2015-05-11	Spring	2015-05-11	70.8298	5.24444	27	0.677995	7.21
18	C	A	2015-10-06	Autumn	2015-10-06	66.765	5.23913	23	0.552243	7.35
18	I	B	2006-10-05	Autumn	2006-10-05	46.0938	4.62083	23	0.586797	6.82
18	I	B	2007-03-13	Spring	2007-03-13	47.733	5.00769	25	0.562322	6.78
18	I	A	2007-10-19	Autumn	2007-10-19	38.6813	4.7	26	0.649407	6.52
18	I	A	2008-04-23	Spring	2008-04-23	57.2948	4.98125	31	0.631103	6.82
18	I	A	2008-11-12	Autumn	2008-11-12	56.264	4.624	25	0.720632	6.86
19	C	B	1991-10-07	Autumn	1991-10-07	89.1741	6.24762	19	0.840825	7.61
19	C	B	2000-04-28	Spring	2000-04-28	93.5829	5.57143	14	0.757769	8.09
19	C	B	2000-10-05	Autumn	2000-10-05	86.6667	6.72	14	0.786522	7.57
19	C	B	2001-09-13	Autumn	2001-09-13	86.8633	4.94545	11	0.800455	7
19	C	B	2002-04-16	Spring	2002-04-16	97.9938	6.28947	19	0.649922	8.13
19	C	B	2002-09-24	Autumn	2002-09-24	96.3636	7.03	20	0.736195	7.94
19	C	B	2003-04-16	Spring	2003-04-16	96.9279	7.27727	23	0.638943	7.84
19	C	B	1997-05-27	Spring	1997-05-27	82.4818	4.47778	8	0.777268	7.8
19	C	B	1995-11-23	Autumn	1995-11-23	93.6759	7.11739	22	0.721165	7.78
19	C	B	1996-06-05	Summer	1996-06-05	92.8571	6.9	27	0.695061	7.84
19	C	B	1996-09-18	Autumn	1996-09-18	89.4138	6.34762	20	0.557992	7.94
19	C	B	1997-09-30	Autumn	1997-09-30	80.5668	4.9625	7	0.825862	7.75
19	C	B	1996-04-16	Spring	1996-04-16	92.0342	7.07143	27	0.770347	7.65
19	C	B	1995-10-06	Autumn	1995-10-06	90.2733	6.65	23	0.770111	7.56
19	C	B	1998-05-14	Spring	1998-05-14	70.9677	5.55385	13	0.776534	7.57
19	C	B	1998-09-23	Autumn	1998-09-23	83.9106	5.79412	17	0.751548	7.55
19	C	B	1996-12-14	Winter	1996-12-14	82.7423	5.61538	15	0.791385	7
19	C	B	1999-05-21	Spring	1999-05-21	90.9774	5.9375	15	0.709965	8.1
19	C	B	1999-11-18	Autumn	1999-11-18	100	5.97273	10	0.70569	7.86
19	C	B	2003-10-02	Autumn	2003-10-02	100	6.81111	19	0.77189	7.86
19	C	B	2004-04-27	Spring	2004-04-27	100	7.70588	17	0.57802	8.33
19	C	B	2004-10-27	Autumn	2004-10-27	100	7.08333	11	0.35887	7.82
19	C	B	2005-10-03	Autumn	2005-10-03	100	6.85	15	0.737846	7.93
19	C	B	2006-04-05	Spring	2006-04-05	100	7.62778	18	0.617043	8.25
19	C	B	2006-09-15	Autumn	2006-09-15	90.7266	6.51429	21	0.691642	7.42
19	C	B	2007-03-13	Spring	2007-03-13	100	7.62381	21	0.485515	8.16
19	C	B	2007-10-16	Autumn	2007-10-16	94.1606	6.52353	16	0.513316	7.77
19	C	B	2008-04-25	Spring	2008-04-25	100	8.22308	14	0.620398	8.33
19	C	B	2008-10-20	Autumn	2008-10-20	100	6.21875	15	0.69532	7.54
19	C	B	2009-04-16	Spring	2009-04-16	97.1648	7.64	21	0.700625	8.11
19	C	B	2009-09-02	Autumn	2009-09-02	97.0519	6.97333	15	0.886788	7.92
19	C	B	2010-04-07	Spring	2010-04-07	100	7.44706	16	0.653782	8.07
19	C	A	2010-10-07	Autumn	2010-10-07	94.6429	6.96667	15	0.72281	7.43
19	C	A	2011-05-11	Spring	2011-05-11	93.545	7.44667	30	0.738988	7.65
19	C	A	2010-05-21	Spring	2010-05-21	96.6689	7.27895	19	0.585664	8
19	C	A	2010-10-08	Autumn	2010-10-08	97.4359	6.89412	16	0.683375	7.71
19	C	A	2014-04-28	Spring	2014-04-28	98.4336	7.61818	22	0.781663	7.9
19	C	A	2014-09-08	Autumn	2014-09-08	96.6782	7.3	23	0.835813	7.95
19	C	A	2015-04-27	Spring	2015-04-27	94.2105	7.42174	23	0.665489	8.1
19	C	A	2015-09-09	Autumn	2015-09-09	100	7.295	20	0.837603	8.11
19	C	A	2016-04-11	Spring	2016-04-11	96.718	7.8	17	0.785659	8
19	I	B	1990-10-04	Autumn	1990-10-04	51.0204	2.84	5	0.62303	6.33
19	I	B	1990-11-13	Autumn	1990-11-13	0	3.04	5	0.780303	5.67
19	I	B	1991-06-27	Summer	1991-06-27	50.6757	2.82	6	0.765201	6.33
19	I	B	1991-10-01	Autumn	1991-10-01	0	3.5	2	0.371232	5.5
19	I	B	1991-12-13	Winter	1991-12-13	75.7576	4.1	2	1	7
19	I	B	1992-06-18	Summer	1992-06-18	50.6757	3.44	5	0.710066	6.33
19	I	B	1992-10-14	Autumn	1992-10-14	75	3.2	5	0.523475	6.5
19	I	B	1992-12-30	Winter	1992-12-30	80.0797	4.11667	6	0.657589	7
19	I	B	1990-05-03	Spring	1990-05-03	0	2.96667	3	0.766916	6
19	I	B	1993-05-13	Spring	1993-05-13	98.6842	3	4	0.947731	7
19	I	B	1993-08-12	Summer	1993-08-12	75.7576	4.1	2	1	7
19	I	B	1994-04-25	Spring	1994-04-25	88.9381	4.4	6	0.271257	7.5
19	I	B	1994-12-13	Winter	1994-12-13	80.7229	5.125	4	0.770673	7.75
19	I	B	2003-05-30	Spring	2003-05-30	89.6842	5.10714	12	0.592849	7.6
19	I	B	2003-10-06	Autumn	2003-10-06	67.1128	4.44118	15	0.675463	6.93
19	I	B	2004-05-24	Spring	2004-05-24	70.6237	4.73889	16	0.438605	7.21
19	I	B	2004-10-15	Autumn	2004-10-15	71.619	4.405	18	0.593332	7
19	I	B	2005-05-25	Spring	2005-05-25	82.2993	4.98333	12	0.507524	7.89
19	I	B	2005-09-07	Autumn	2005-09-07	76.3158	4.86667	17	0.55359	7.44
19	I	B	2006-06-08	Summer	2006-06-08	80.3607	5.12857	13	0.705268	7.6
19	I	B	2006-10-24	Autumn	2006-10-24	74.2072	4.91538	11	0.245742	7.5
19	I	B	2008-05-09	Spring	2008-05-09	69.1729	4.62143	12	0.75997	7.18
19	I	B	2008-11-04	Autumn	2008-11-04	80.2667	4.84167	11	0.418253	7.4
19	I	A	2011-04-21	Spring	2011-04-21	81.4536	5.21	18	0.399105	7.47
19	I	A	2011-11-09	Autumn	2011-11-09	74.9787	5.36538	25	0.759275	7.36
19	I	A	2012-03-27	Spring	2012-03-27	74.1799	5.312	23	0.750791	7.15
19	I	A	2012-11-15	Autumn	2012-11-15	94.0606	5.41333	14	0.743638	8
19	I	A	2013-04-04	Spring	2013-04-04	85.7023	5.81923	24	0.560542	7.4
19	I	A	2013-10-11	Autumn	2013-10-11	85.4344	5.98182	22	0.793916	7.74
19	I	A	2014-05-27	Spring	2014-05-27	82.07	5.99615	26	0.752953	7.32
19	I	A	2014-10-17	Autumn	2014-10-17	83.7887	5.93704	26	0.787209	7.71
20	I	B	1987	Summer	1987-06-24	93.2825	7.0087	23	0.743169	7.95
20	I	B	1988	Spring	1988-03-01	91.7165	6.79	20	0.703551	7.82
20	I	B	1988	Autumn	1988-09-14	88.5542	6.41667	24	0.79729	7.86
20	I	B	1985	Summer	1985-08-29	83.2353	6.21739	22	0.826995	7.63
20	I	B	1985	Spring	1985-04-02	87.9765	5.97778	27	0.567622	7.45
20	I	B	1985	Summer	1985-07-11	85.5372	6.31852	26	0.359232	7.91
20	I	B	1989	Autumn	1989-09-18	88.7876	5.83913	23	0.741445	7.45
20	I	B	1991	Spring	1991-04-08	91.5138	5.885	21	0.758049	7.12
20	I	B	1991	Autumn	1991-10-26	79.273	5.93462	26	0.752546	7.48
20	I	B	1985	Winter	1985-01-08	89.451	6.60357	28	0.456447	7.73
20	I	B	1990	Spring	1990-03-22	88.122	6.38182	21	0.773033	7.63
20	I	B	1992	Winter	1992-02-27	89.3543	6.3381	24	0.732158	7.56
20	I	B	1993	Spring	1993-03-30	88.1928	6.3	29	0.788132	7.48
20	I	B	1993	Summer	1993-07-20	92.3077	6.35	24	0.752242	7.62
20	I	B	1993	Winter	1993-12-01	87.8223	6.88077	26	0.801871	7.61
20	I	B	1994	Autumn	1994-09-05	84.8128	6.22308	27	0.576497	7.67
20	I	B	1995	Spring	1995-03-14	94.886	6.608	25	0.609451	7.59
20	I	B	1996	Spring	1996-05-30	86.2579	6.43	30	0.621189	7.38
20	I	B	1997	Autumn	1997-10-31	83.668	6.29333	31	0.817339	7.48
20	I	B	1998	Spring	1998-03-17	83.2479	6.17778	27	0.726597	7.44
20	I	B	1998	Autumn	1998-11-23	83.6303	5.41304	22	0.684728	7.38
20	I	B	1992	Summer	1992-06-22	93.1232	6.26875	17	0.708984	7.69
20	I	B	1996	Autumn	1996-10-01	63.1003	5.59412	33	0.76358	7
20	I	B	2002	Summer	2002-06-25	96.787	6.70833	23	0.739419	8.14
20	I	B	2008	Spring	2008-05-28	90.2363	7.01724	30	0.643143	8.12
20	I	B	2008	Autumn	2008-11-05	81.7842	6.42581	31	0.83578	7.66
20	I	B	2009	Autumn	2009-10-21	84.821	6.67353	34	0.444837	7.53
20	I	B	2009	Spring	2009-05-29	93.5301	7.01818	33	0.457233	8.17
20	I	A	2010	Spring	2010-03-10	90.3353	6.54444	28	0.568271	7.54
20	I	A	2010	Autumn	2010-11-23	81.4433	6.58	34	0.754288	7.53
20	I	A	2014	Spring	2014-05-20	88.8663	6.62647	33	0.754356	7.67
20	I	A	2014	Autumn	2014-11-06	60.9941	6.32581	31	0.74737	6.97
20	C	B	1989	Summer	1989-06-15	61.7978	5.11176	17	0.711728	6.85
20	C	B	1991	Winter	1991-01-29	50.6977	4.95417	25	0.739001	6.77
20	C	B	1991	Spring	1991-04-25	40.8537	5.01176	18	0.730107	7
20	C	B	1988	Summer	1988-07-27	56.1028	5.25909	23	0.783723	7
20	C	B	1987	Winter	1987-12-01	64.1026	5.02778	19	0.722785	7.15
20	C	B	1995	Autumn	1995-10-18	62.2798	5.41667	25	0.807196	6.9
20	C	B	1996	Spring	1996-04-10	68.3117	5.15833	23	0.693366	7.05
20	C	B	1997	Summer	1997-08-13	46.7919	5.25	17	0.6872	6.87
20	C	B	1998	Winter	1998-02-13	77.2176	5.73793	30	0.784434	7.17
20	C	B	1998	Autumn	1998-11-02	61.2766	5.516	24	0.758541	7.1
20	C	B	1993	Winter	1993-01-21	75.5396	4.83684	21	0.435401	7.13
20	C	B	1993	Spring	1993-05-07	60.778	4.96111	18	0.789837	6.81
20	C	B	1993	Winter	1993-12-13	65.3207	4.73529	18	0.770364	6.85
20	C	B	1995	Spring	1995-05-18	79.6639	5.87692	26	0.799077	7.43
20	C	B	1997	Autumn	1997-10-02	52.521	5.25789	19	0.732544	6.76
20	C	B	1999	Summer	1999-08-12	57.1178	5.05556	19	0.773292	6.81
20	C	B	2000	Spring	2000-05-11	82.5826	6.72222	26	0.721938	7.59
20	C	B	2000	Autumn	2000-10-24	58.6354	5.588	23	0.523256	6.91
20	C	B	2002	Spring	2002-05-28	74.5763	5.94118	16	0.806127	7.25
20	C	B	2002	Autumn	2002-10-24	80.1641	6.468	23	0.79424	7.48
20	C	B	2005	Spring	2005-05-12	77.2334	5.92333	28	0.689892	6.96
20	C	B	2005	Autumn	2005-11-15	56.8294	5.58611	37	0.796946	6.91
20	C	B	2008	Spring	2008-05-02	54.9153	5.80476	21	0.363844	6.89
20	C	B	2008	Autumn	2008-09-18	57.7558	5.61667	24	0.860323	7
20	C	B	2009	Spring	2009-04-15	77.3055	6.35	27	0.639958	7.3
20	C	B	2009	Autumn	2009-10-28	38.7366	5.116	24	0.620341	6.33
20	C	A	2010	Spring	2010-05-11	70.9372	5.93333	32	0.692178	7.15
20	C	A	2010	Autumn	2010-10-29	43.8596	5.46923	24	0.746624	6.61
20	C	A	2011	Spring	2011-03-23	75.9259	6.26333	30	0.807678	7.07
20	C	A	2011	Autumn	2011-09-29	40.6977	5.28261	22	0.737632	6.73
20	C	A	2012	Spring	2012-05-17	77.5669	6.28276	29	0.718191	7.15
20	C	A	2012	Autumn	2012-09-07	62.5911	5.41724	30	0.734588	7.12
20	C	A	2013	Spring	2013-05-21	80.4027	6.3	31	0.349881	7.37
20	C	A	2013	Autumn	2013-10-30	71.9311	6.10833	36	0.43616	7.25
20	C	A	2014	Spring	2014-05-06	79.4559	6.1875	24	0.72804	7.29
20	C	A	2014	Autumn	2014-09-19	56.0144	5.525	31	0.72124	6.68
20	C	A	2015	Spring	2015-05-22	75.0367	6.25185	25	0.681024	7.39
20	C	A	2015	Autumn	2015-10-19	60.6134	5.95625	31	0.732505	7.13
21	I	B	1995-03-23	Spring	1995-03-23	92.8089	6.68621	31	0.566492	7.8
21	I	B	1995-11-02	Autumn	1995-11-02	93.4297	6.70909	24	0.377121	7.55
21	I	B	1998-04-15	Spring	1998-04-15	90.5495	6.36	27	0.652573	7.85
21	I	B	1998-10-07	Autumn	1998-10-07	92.5926	6.22778	19	0.685424	7.81
21	I	B	1999-06-11	Summer	1999-06-11	91.555	6.1619	21	0.493056	7.89
21	I	B	2000-03-20	Spring	2000-03-20	96.8691	6.81818	24	0.48102	8.06
21	I	B	2000-10-03	Autumn	2000-10-03	96.4286	6.47391	24	0.547226	7.67
21	I	B	1999-10-13	Autumn	1999-10-13	95.9167	6.34211	20	0.707992	8.13
21	I	B	2003-03-17	Spring	2003-03-17	98.6472	7.192	24	0.614503	7.91
21	I	B	2003-09-02	Autumn	2003-09-02	93.0416	6.275	18	0.39498	7.56
21	I	B	2006-09-11	Autumn	2006-09-11	93.1834	6.64167	23	0.614395	7.65
21	I	B	2006-04-21	Spring	2006-04-21	97.4619	7.03214	27	0.630279	7.72
21	I	B	2008-04-17	Spring	2008-04-17	95.3846	6.872	24	0.532818	8.05
21	I	B	2008-09-26	Autumn	2008-09-26	92.7033	6.6	24	0.572902	7.9
21	I	A	2013-03-28	Spring	2013-03-28	100	7.65455	21	0.613032	8.47
21	I	A	2013-08-14	Summer	2013-08-14	91.8618	5.88	20	0.706476	7.82
21	I	A	2013-09-12	Autumn	2013-09-12	94.0389	6.62414	29	0.586278	7.72
21	I	A	2015-03-24	Spring	2015-03-24	94.7067	6.83846	25	0.585673	7.77
21	I	A	2015-09-11	Autumn	2015-09-11	94.5886	6.74091	21	0.561617	7.79
21	C	B	1995-03-21	Spring	1995-03-21	81.3246	5.82381	23	0.79481	7.38
21	C	B	1995-10-16	Autumn	1995-10-16	80.6105	5.94839	33	0.713806	7.36
21	C	B	1998-09-29	Autumn	1998-09-29	80.5698	5.76667	26	0.643364	7.48
21	C	B	1999-03-16	Spring	1999-03-16	85.2439	6.06154	14	0.571213	7.82
21	C	B	1998-05-18	Spring	1998-05-18	87.9607	5.67619	23	0.694927	7.56
21	C	B	2000-03-14	Spring	2000-03-14	81.2693	5.525	14	0.764439	7.25
21	C	B	2000-01-20	Winter	2000-01-20	88.3013	5.72941	16	0.786758	7.33
21	C	B	2000-10-04	Autumn	2000-10-04	84.182	5.80952	19	0.801081	7.58
21	C	B	2002-04-10	Spring	2002-04-10	90.943	5.90435	21	0.556251	7.58
21	C	B	2002-10-02	Autumn	2002-10-02	92.5401	6.72222	25	0.749284	7.96
21	C	B	2005-03-01	Spring	2005-03-01	91.1412	6.79355	30	0.585109	7.67
21	C	B	2005-10-20	Autumn	2005-10-20	91.5486	6.55294	33	0.708302	7.5
21	C	B	2007-03-21	Spring	2007-03-21	90.2826	6.80345	28	0.574268	7.64
21	C	B	2007-10-03	Autumn	2007-10-03	92.9918	6.89063	31	0.59409	7.83
21	C	B	2008-05-13	Spring	2008-05-13	97.4794	6.91538	25	0.655972	8.09
21	C	B	2008-11-04	Autumn	2008-11-04	92.4784	6.72	24	0.595973	7.95
21	C	B	2012-11-30	Autumn	2012-11-30	91.1872	6.488	24	0.547481	7.7
21	C	A	2013-04-25	Spring	2013-04-25	94.5104	6.61667	23	0.624586	7.85
21	C	A	2013-08-12	Summer	2013-08-12	92.2276	6.37143	21	0.691467	8.11
21	C	A	2013-09-13	Autumn	2013-09-13	91.9824	6.456	24	0.643882	8.14
21	C	A	2015-04-15	Spring	2015-04-15	90.7659	6.78788	32	0.689676	7.55
21	C	A	2015-09-04	Autumn	2015-09-04	91.4585	6.50417	23	0.735654	8
22	I	B	1990-03-22	Spring	1990-03-22	72.4194	4.99	21	0.204633	6.82
22	I	B	1990-06-20	Summer	1990-06-20	75.618	5.54286	20	0.758458	7.12
22	I	B	1990-09-26	Autumn	1990-09-26	64.6998	5	21	0.79077	6.94
22	I	B	1991-04-15	Spring	1991-04-15	67.3884	5.02105	19	0.709004	7
22	I	B	1991-11-06	Autumn	1991-11-06	72.6537	5.32609	23	0.486969	7.25
22	I	B	1992-06-08	Summer	1992-06-08	76.0538	5.64615	26	0.810076	6.86
22	I	B	1992-12-23	Winter	1992-12-23	80.123	6.12593	26	0.580065	7.35
22	I	B	1993-01-25	Winter	1993-01-25	87.2378	5.75714	21	0.435972	7.47
22	I	B	1993-05-05	Spring	1993-05-05	92.9187	6.265	20	0.811845	7.18
22	I	B	1993-08-31	Summer	1993-08-31	75	5.49565	22	0.593204	7.26
22	I	B	1993-11-25	Autumn	1993-11-25	67.1141	5.72286	37	0.552451	6.97
22	I	B	1994-05-17	Spring	1994-05-17	79.7695	6.06552	28	0.656201	7.04
22	I	B	1994-09-14	Autumn	1994-09-14	67.305	5.81667	31	0.809092	6.89
22	I	B	1995-03-14	Spring	1995-03-14	82.3995	6.32593	27	0.571135	7.46
22	I	B	1995-09-25	Autumn	1995-09-25	76.94	6.156	26	0.560834	6.96
22	I	B	1996-03-28	Spring	1996-03-28	84.2208	6.16154	27	0.82333	7.64
22	I	B	1996-12-10	Winter	1996-12-10	79.0497	6.10385	27	0.7469	7.39
22	I	B	1998-05-20	Spring	1998-05-20	88.0779	6.27333	15	0.713134	7.57
22	I	B	1998-10-09	Autumn	1998-10-09	96.2936	6.38333	23	0.729688	7.67
22	I	B	1997-06-03	Summer	1997-06-03	82.0871	6.04348	23	0.833595	7.21
22	I	B	1999-05-26	Spring	1999-05-26	86.6036	6.07037	27	0.730812	7.26
22	I	B	1997-10-28	Autumn	1997-10-28	79.8077	6.55455	31	0.690593	7.39
22	I	B	2000-04-07	Spring	2000-04-07	86.9886	6.31304	21	0.581327	7.78
22	I	B	2000-10-24	Autumn	2000-10-24	92.2187	5.685	18	0.501454	7.71
22	I	B	2001-12-14	Winter	2001-12-14	90.9361	6.09167	22	0.717418	7.65
22	I	B	2002-06-25	Summer	2002-06-25	89.8204	6.18387	29	0.679399	7.52
22	I	B	2003-04-16	Spring	2003-04-16	92.4949	6.75333	28	0.694592	7.68
22	I	B	2003-09-19	Autumn	2003-09-19	94.1766	6.68846	24	0.767317	7.68
22	I	B	2006-04-26	Spring	2006-04-26	80.9838	6.5069	27	0.843191	7.5
22	I	B	2006-09-07	Autumn	2006-09-07	89.0039	6.19615	25	0.633809	7.68
22	I	B	2007-09-26	Autumn	2007-09-26	96.0533	6.40741	26	0.574062	8.29
22	I	B	2008-05-28	Spring	2008-05-28	98.376	6.33478	21	0.658752	8.29
22	I	B	2008-11-05	Autumn	2008-11-05	86.6788	6.03333	14	0.863946	8.33
22	I	B	2009-04-09	Spring	2009-04-09	95.0408	6.62778	18	0.480844	8.4
22	I	B	2009-10-19	Autumn	2009-10-19	75.0601	5.96897	28	0.7193	7.41
22	I	A	2010-04-19	Spring	2010-04-19	95.9044	6.5625	15	0.452621	8.38
22	I	A	2010-10-12	Autumn	2010-10-12	88.2282	6.07895	19	0.757803	8.25
22	I	A	2011-03-22	Spring	2011-03-22	88.3477	6.125	15	0.546497	8.08
22	I	A	2011-08-15	Summer	2011-08-15	89.8305	6.04118	16	0.740325	7.93
22	I	A	2011-09-20	Autumn	2011-09-20	87.6174	6	18	0.584506	8.07
22	I	A	2012-03-20	Spring	2012-03-20	96.7979	6.57391	23	0.589885	8.61
22	I	A	2012-08-29	Summer	2012-08-29	78.4753	4.37143	6	0.679057	8
22	I	A	2012-11-19	Autumn	2012-11-19	91.2889	6.44118	18	0.395449	8.31
22	I	A	2013-03-21	Spring	2013-03-21	98.0363	6.74211	19	0.640436	8.44
22	I	A	2013-09-19	Autumn	2013-09-19	96.1538	6.42105	18	0.766511	8.53
22	I	A	2014-05-20	Spring	2014-05-20	86.6022	6.11333	14	0.834679	8.23
22	I	A	2014-11-06	Autumn	2014-11-06	94	6.27368	19	0.795687	8.06
22	I	A	2015-04-20	Spring	2015-04-20	76.6404	6.06667	24	0.71237	7.55
22	I	A	2015-09-23	Autumn	2015-09-23	77.6755	6.38214	29	0.727678	7.62
22	C	B	1985-04-10	Spring	1985-04-10	53.6993	4.19375	17	0.735633	6.69
22	C	B	1986-03-18	Spring	1986-03-18	50.8721	4.025	13	0.696731	6.67
22	C	B	1986-09-23	Autumn	1986-09-23	75.5034	4.08	10	0.943189	7
22	C	B	1987-03-12	Spring	1987-03-12	89.6624	4.27778	10	0.552816	6.67
22	C	B	1988-04-14	Spring	1988-04-14		1.8	2	1
22	C	B	1988-08-31	Summer	1988-08-31	100	3.575	4	0.595717	7
22	C	B	1989-05-18	Spring	1989-05-18	0	3.025	4	0.706908	6
22	C	B	1989-09-18	Autumn	1989-09-18	51.0204	4.45	4	0.652607	6
22	C	B	1991-03-21	Spring	1991-03-21	60.4839	3.43333	7	0.940002	7
22	C	B	1991-10-19	Autumn	1991-10-19	0	3.6	11	0.727448	5.67
22	C	B	1985-11-25	Autumn	1985-11-25	50.6757	4.03571	14	0.667911	6.82
22	C	B	1987-09-10	Autumn	1987-09-10	91.9732	3.93333	6	0.352381	6.5
22	C	B	1991-04-16	Spring	1991-04-16	60.4839	3.22	5	0.963595	6.67
22	C	B	1985-09-25	Autumn	1985-09-25	60.4839	3.9	11	0.646351	6.67
22	C	B	1990-03-13	Spring	1990-03-13		4.325	4	0.461279
22	C	B	1992-02-04	Winter	1992-02-04	82.7815	3.38333	6	0.576909	6.25
22	C	B	1992-06-22	Summer	1992-06-22	50.813	3.5875	9	0.683565	6.33
22	C	B	1993-01-27	Winter	1993-01-27	50.4032	3.74545	14	0.712287	6.33
22	C	B	1993-04-26	Spring	1993-04-26	71.4286	3.6625	9	0.640326	6.5
22	C	B	1993-07-22	Summer	1993-07-22	40.568	4.04615	14	0.49815	6.09
22	C	B	1994-08-22	Summer	1994-08-22	29.0698	4.05	14	0.440626	6.5
22	C	B	1994-12-19	Winter	1994-12-19	54.6875	4.33333	16	0.728715	6.69
22	C	B	1995-03-29	Spring	1995-03-29	65.7895	4.35714	15	0.581433	6.92
22	C	B	1995-09-26	Autumn	1995-09-26	17.0648	4.6	13	0.334603	6.58
22	C	B	1996-05-23	Spring	1996-05-23	31.8066	4.14118	18	0.75945	6.43
22	C	B	1996-10-16	Autumn	1996-10-16	22.779	3.8	14	0.743318	5.92
22	C	B	1997-07-09	Summer	1997-07-09	43.1034	3.79231	14	0.587241	6
22	C	B	1997-10-14	Autumn	1997-10-14	18.6567	3.81818	12	0.694927	6.33
22	C	B	1998-05-20	Spring	1998-05-20	64.3382	4.07	10	0.645961	6.88
22	C	B	1998-10-22	Autumn	1998-10-22	53.8278	4.6	15	0.691053	6.92
22	C	B	1999-04-28	Spring	1999-04-28	27.9851	3.7	12	0.686614	6.78
22	C	B	1992-02-18	Winter	1992-02-18	42.2297	3.36667	9	0.724367	6
22	C	B	1993-12-15	Winter	1993-12-15	62.9723	3.91538	15	0.815171	6.73
22	C	B	2000-05-25	Spring	2000-05-25	54.9915	4.64286	13	0.789382	6.92
22	C	B	2000-10-24	Autumn	2000-10-24	17.1233	3.71818	9	0.878821	6.38
22	C	B	2001-09-05	Autumn	2001-09-05	67.3704	4.61667	16	0.726773	6.94
22	C	B	2003-05-09	Spring	2003-05-09	18.7266	4.03333	10	0.88763	6.6
22	C	B	2003-09-30	Autumn	2003-09-30	38.2653	4.13846	11	0.888632	6.5
22	C	B	2006-03-21	Spring	2006-03-21	57.1066	5.075	18	0.807996	6.81
22	C	B	2006-10-13	Autumn	2006-10-13	38.0711	4.42105	18	0.844245	6.41
22	C	A	2012-05-17	Spring	2012-05-17	53.9379	4.84286	13	0.703063	6.92
22	C	A	2012-10-30	Autumn	2012-10-30	0	3.89	9	0.493219	6
22	C	A	2014-03-11	Spring	2014-03-11	66.4141	5.57619	22	0.519085	7.2
22	C	A	2014-10-08	Autumn	2014-10-08	44.5997	5.2	22	0.538499	6.79
